# Supplementary material for: Effectiveness of a quality improvement intervention to increase adherence to key practices during female sterilization services in Chhattisgarh and Odisha states of India
Source: PLoS One. 2020 Dec 23;15(12):e0244088. doi: 10.1371/journal.pone.0244088 (PMC7757870; doi:10.1371/journal.pone.0244088)
Supplement: S1 Dataset — (XLSX) [file pone.0244088.s002.xlsx]

## Sheet: Sheet1
State	Endline/Baseline	Intervention/Control	Facility Code	Was Checklist used in the facility
				Pause Point 1	Pause Point 2	Pause Point 3	Pause Point 4	PP1.1 Client's eligibility for under going sterillization procedure is checked and followed by service provider as per guidelines										PP1.2 Provider treats the client with respect Observe and note down whether the service provider:					PP2.1 Appropriate infection prevention practices Observe and note down whether the service provider:				PP2.2 Client Preparartion for the surgery Observe and note down whether the service provider:					PP3.1 Incision Sitewas scrubbed adequately Observe and note down whether the service provider adheres to following practices:				PP3.2 Sterile drapes wereused for this client			PP 3.4 Client's vitals monitored and documented during the surgery at least once (observe and note down whether the service provider)				PP3.5 Recommended surgical technique for minilap was followed (Observe and note down whether the service provider adheres to following practices)			PP4.1 Client shifted from ot on a trolley or wheelchair
								Does the provider ask the client if she is fasting for at-least six hours today?	Client's vitals and investigations are measured and documented? Vitals_Pulses	Client's vitals and investigations are measured and documented? Vitals_Blood Pressure	Client's vitals and investigations are measured and documented? Vitals_Weight	Client's vitals and investigations are measured and documented? Investigations_ HB	Client's vitals and investigations are measured and documented? Investigations_ Urine (Albumin & Sugar)	Client's Assessment has been done?_ Medical Status	Client's Assessment has been done?_Mental Status	Client's Assessment has been done?_Abdominal Examination	Client's Assessment has been done?_Pelvic Examination	Interacts directly with client (not through any other person) and treats her respectfully?	Briefly explains the procedure to the client and encourages her to ask questions/express concerns, if any.	Is the consent form for sterilization read out and explained to the client in her language?	Client re-confirms decision to opt for sterilization?	Ensure consent form is signed or thumb impression given by the client?	On entering the OT, changed in to OT clothes, OT slippers/shoes,cap & mask	Surgical Scrub (for surgeon & assistants) is performed as per norms and changes into sterile gown before beginning the procedure	Uses a pair of fresh gloves for this case	Uses sterilized (autoclaved ) instruments for this case	Ensure client has empited her bladder just before beginning the procedure	Provides sedation and analgesia using inj. Fortwin and Phenargan. If not Available,gives other appropriate drug/s.	Provides sedation and analgesia using inj. Fortwin and Phenargan. If not Available,gives other appropriate drug/s_A	Provides sedation and analgesia using inj. Fortwin and Phenargan. If not Available,gives other appropriate drug/s_B	Provides sedation and analgesia using inj. Fortwin and Phenargan. If not Available,gives other appropriate drug/s_C	Antiseptic solution was applied twice to the incision area	Abdomen was cleaned in a circular motion moving outwards from incision area	In Case of interval ligation, cleaned uooer part of pubis and things as well	In Case of postpartum ligation, cleaned the umbilicus first with an antiseptic soaked swap		2% Plain xylocaine was used after diluting with equal amounts of normal saline or distilled water (to make 1%)	Satisfactory anaesthetic effect checked for before procedding further	Monitored Client's BP	Documented Client's BP	Monitored Client's Pulse	Documented Client's Pulses	Both follapian tubes identified by tracing up tofimbrial end	Isthmic portion of both fallopain tubes identified, transfixed and cut	Catgut Used Forligation		BP,Pulse are checked_BP	BP,Pulse are checked_ Pulse	BP,Pulse are documented_BP
CHHATTISGARH	BASELINE	CONTROL	CG04	1			1	1	1	1	1	1	1	1	1	1	1	1	1	1	1	1																								1	0	0	0
CHHATTISGARH	BASELINE	CONTROL	CG04		1	1																	1	1	1	1	0	1	DIAZEPAM			1	0	0	3	1	0	0	0	0	0	0	1	1	1
CHHATTISGARH	BASELINE	CONTROL	CG04	1			1	1	1	1	1	1	1	1	1	1	1	1	1	1	1	1																								1	0	0	0
CHHATTISGARH	BASELINE	CONTROL	CG04		1	1																	1	1	1	1	0	1	DIAZEPAM			1	0	0	3	1	0	0	0	0	0	0	1	1	1
CHHATTISGARH	BASELINE	CONTROL	CG04	1			1	0	1	1	1	1	1	1	1	1	1	1	0	0	1	1																								1	0	0	0
CHHATTISGARH	BASELINE	CONTROL	CG04		1	1																	1	1	1	1	1	1	FORTWIN	DIAZEPAM	ATROPIN	1	1	0	0	1	1	0	0	0	0	0	1	1	1
CHHATTISGARH	BASELINE	CONTROL	CG04	1			1	1	1	1	1	1	1	1	1	1	1	1	0	0	1	1																								1	0	0	0
CHHATTISGARH	BASELINE	CONTROL	CG04		1	1																	1	1	1	1	1	1	FORTWIN	DIAZEPAM	ATROPIN	1	0	0	3	1	1	0	0	0	0	0	1	1	1
CHHATTISGARH	BASELINE	CONTROL	CG04	1			1	0	1	1	1	1	1	1	1	1	1	1	0	0	1	1																								1	0	0	0
CHHATTISGARH	BASELINE	CONTROL	CG04		1	1																	1	1	1	1	1	1	DIAZEPAM	ATROPIN		1	1	0	3	1	0	0	0	0	0	0	1	1	1
CHHATTISGARH	BASELINE	CONTROL	CG04	1			1	0	1	1	0	1	1	1	1	1	1	1	0	0	1	1																								1	0	0	0
CHHATTISGARH	BASELINE	CONTROL	CG04		1	1																	1	1	1	1	1	1	DIAZEPAM	ATROPIN		1	1	0	3	1	0	0	0	0	0	0	1	1	1
CHHATTISGARH	BASELINE	CONTROL	CG04	1			1	0	1	1	0	1	1	1	1	1	1	1	0	0	1	1																								1	0	0	0
CHHATTISGARH	BASELINE	CONTROL	CG04		1	1																	1	1	1	1	1	1	DIAZEPAM	ATROPIN		1	1	0	0	1	0	0	0	0	0	0	1	1	1
CHHATTISGARH	BASELINE	CONTROL	CG04	1			1	0	1	1	0	1	1	1	1	1	1	1	0	0	1	1																								1	0	0	0
CHHATTISGARH	BASELINE	CONTROL	CG04		1	1																	1	1	1	1	0	1	DIAZEPAM	ATROPIN		1	1	0	3	1	0	0	0	0	0	0	1	1	1
CHHATTISGARH	BASELINE	CONTROL	CG04	1			1	0	1	1	0	1	1	1	1	1	1	1	0	0	1	1																								1	0	0	0
CHHATTISGARH	BASELINE	CONTROL	CG04		1	1																	1	1	1	1	0	1	DIAZEPAM	ATROPIN		1	1	0	3	1	0	0	0	0	0	0	1	1	1
CHHATTISGARH	BASELINE	CONTROL	CG04	1			1	0	1	1	0	1	1	1	1	1	1	1	0	0	1	1																								1	0	0	0
CHHATTISGARH	BASELINE	CONTROL	CG04		1	1																	1	1	1	1	0	1	DIAZEPAM	ATROPIN		1	1	0	3	1	0	0	0	0	0	0	1	1	1
CHHATTISGARH	BASELINE	CONTROL	CG04	1			1	0	1	1	0	1	1	1	1	1	1	1	0	0	1	1																								1	0	0	0
CHHATTISGARH	BASELINE	CONTROL	CG04		1	1																	1	1	1	0	1	1	FORTWIN	DIAZEPAM	ATROPIN	1	1	0	3	1	0	0	0	0	0	0	1	1	1
CHHATTISGARH	BASELINE	CONTROL	CG04	1			1	0	1	1	0	1	1	1	1	1	1	1	0	0	1	1																								1	0	0	0
CHHATTISGARH	BASELINE	CONTROL	CG04		1	1																	1	1	1	0	1	1	FORTWIN	DIAZEPAM	ATROPIN	1	1	0	3	1	0	1	0	0	0	0	1	1	1
CHHATTISGARH	BASELINE	CONTROL	CG04	1			1	0	1	1	0	1	1	1	1	1	1	1	0	0	1	1																								1	0	0	0
CHHATTISGARH	BASELINE	CONTROL	CG04		1	1																	1	1	1	0	1	1	FORTWIN	DIAZEPAM	ATROPIN	1	1	0	3	1	0	0	0	0	0	0	1	1	1
CHHATTISGARH	BASELINE	CONTROL	CG04	1			1	0	1	1	0	1	1	1	1	1	1	1	0	0	1	1																								1	0	0	0
CHHATTISGARH	BASELINE	CONTROL	CG04		1	1																	1	1	1	0	1	1	FORTWIN	DIAZEPAM	ATROPIN	1	1	0	3	1	0	0	0	0	0	0	1	1	1
CHHATTISGARH	BASELINE	CONTROL	CG04	1			1	0	1	1	0	1	1	1	1	1	1	1	0	0	1	1																								1	0	0	0
CHHATTISGARH	BASELINE	CONTROL	CG04		1	1																	1	1	1	0	1	1	FORTWIN	DIAZEPAM	ATROPIN	1	1	0	3	1	0	0	0	0	0	0	1	1	1
CHHATTISGARH	BASELINE	CONTROL	CG04	1			1	0	1	1	0	1	1	1	1	1	1	1	0	0	1	1																								1	0	0	0
CHHATTISGARH	BASELINE	CONTROL	CG04		1	1																	1	1	1	0	1	1	FORTWIN	DIAZEPAM	ATROPIN	1	1	0	3	1	0	0	0	0	0	0	1	1	1
CHHATTISGARH	BASELINE	CONTROL	CG04	1			1	0	1	1	0	1	1	1	1	1	1	1	0	0	1	1																								1	0	0	0
CHHATTISGARH	BASELINE	CONTROL	CG04		1	1																	1	1	1	1	1	1	DIAZEPAM	ATROPIN		1	1	0	3	1	0	1	0	0	0	0	1	1	1
CHHATTISGARH	BASELINE	CONTROL	CG04	1			1	0	1	1	0	1	1	1	1	1	1	1	0	0	1	1																								1	0	0	0
CHHATTISGARH	BASELINE	CONTROL	CG04		1	1																	1	1	1	1	1	1	DIAZEPAM	ATROPIN		1	1	0	3	1	0	0	0	0	0	0	1	1	1
CHHATTISGARH	BASELINE	CONTROL	CG04	1			1	0	1	1	0	1	1	1	1	1	1	1	0	0	1	1																								1	0	0	0
CHHATTISGARH	BASELINE	CONTROL	CG04		1	1																	1	1	1	1	1	1	DIAZEPAM	ATROPIN		1	1	0	3	1	0	0	0	0	0	0	1	1	1
CHHATTISGARH	BASELINE	CONTROL	CG04	1			1	0	1	1	0	1	1	1	1	1	1	1	0	0	1	1																								1	0	0	0
CHHATTISGARH	BASELINE	CONTROL	CG04		1	1																	1	1	1	1	1	1	DIAZEPAM	ATROPIN		1	1	0	3	1	0	0	0	0	0	0	1	1	1
CHHATTISGARH	BASELINE	INTERVENTION	CG03	1			1	1	1	1	0	1	1	1	1	1	1	1	0	1	1	1																								1	0	0	0
CHHATTISGARH	BASELINE	INTERVENTION	CG03		1	1																	1	1	1	1	1	1	DIAZEPAM	ATROPIN		1	1	1	1	1	1	1	0	0	0	0	1	1	1
CHHATTISGARH	BASELINE	INTERVENTION	CG03	1			1	1	1	1	0	1	1	1	1	1	1	1	0	1	1	1																								1	0	0	0
CHHATTISGARH	BASELINE	INTERVENTION	CG03		1	1																	1	1	1	1	1	1	DIAZEPAM	ATROPIN		1	1	1	1	1	1	1	0	0	0	0	1	1	1
CHHATTISGARH	BASELINE	INTERVENTION	CG03	1			1	1	1	1	0	1	1	1	1	0	0	1	0	1	1	1																								1	0	0	0
CHHATTISGARH	BASELINE	INTERVENTION	CG03		1	1																	1	1	1	1	1	1	DIAZEPAM	ATROPIN		1	1	0	1	1	1	1	0	0	0	0	1	1	1
CHHATTISGARH	BASELINE	INTERVENTION	CG03	1			1	1	1	1	0	1	1	1	1	1	1	1	0	1	1	1																								1	0	0	0
CHHATTISGARH	BASELINE	INTERVENTION	CG03		1	1																	1	1	1	1	1	1	DIAZEPAM	ATROPIN		1	1	0	1	1	1	1	0	0	0	0	1	1	1
CHHATTISGARH	BASELINE	INTERVENTION	CG03	1			1	1	1	1	0	1	1	1	1	1	1	1	0	1	1	1																								1	0	0	0
CHHATTISGARH	BASELINE	INTERVENTION	CG03		1	1																	1	1	1	1	1	1	DIAZEPAM	ATROPIN		1	1	0	1	1	1	1	0	0	0	0	1	1	1
CHHATTISGARH	BASELINE	INTERVENTION	CG03	1			1	1	1	1	0	1	1	1	1	1	1	1	1	1	1	1																								1	0	0	0
CHHATTISGARH	BASELINE	INTERVENTION	CG03		1	1																	1	1	1	1	1	1	DIAZEPAM	ATROPIN		1	1	1	1	1	1	1	0	0	0	0	1	1	1
CHHATTISGARH	BASELINE	INTERVENTION	CG03	1			1	1	1	1	0	1	1	1	1	0	0	1	1	0	1	1																								1	1	1	1
CHHATTISGARH	BASELINE	INTERVENTION	CG03		1	1																	1	1	1	1	1	1	DIAZEPAM	ATROPIN		1	1	0	1	1	1	1	0	0	0	0	1	1	1
CHHATTISGARH	BASELINE	INTERVENTION	CG03	1			1	1	1	1	0	1	1	1	1	0	0	0	0	0	1	1																								1	0	0	0
CHHATTISGARH	BASELINE	INTERVENTION	CG03		1	1																	1	1	1	1	1	1	DIAZEPAM	ATROPIN		1	1	1	1	1	1	1	0	0	0	0	1	1	1
CHHATTISGARH	BASELINE	INTERVENTION	CG03	1			1	1	1	1	0	1	1	1	1	0	0	0	0	0	1	1																								1	0	0	0
CHHATTISGARH	BASELINE	INTERVENTION	CG03		1	1																	1	1	1	1	1	1	DIAZEPAM	ATROPIN		1	1	0	1	1	1	1	0	0	0	0	1	1	1
CHHATTISGARH	BASELINE	INTERVENTION	CG03	1			1	1	1	1	1	1	1	1	1	1	1	1	0	0	1	1																								0	0	0	0
CHHATTISGARH	BASELINE	INTERVENTION	CG03		1	1																	1	1	1	1	1	1	DIAZEPAM	ATROPIN		1	1	0	1	1	1	1	0	0	0	0	1	1	1
CHHATTISGARH	BASELINE	INTERVENTION	CG03	1			1	1	0	1	0	1	1	1	1	1	0	1	0	0	0	1																								1	0	0	0
CHHATTISGARH	BASELINE	INTERVENTION	CG03		1	1																	1	1	1	1	1	1	DIAZEPAM	ATROPIN		1	1	0	1	1	0	0	0	0	0	0	1	1	1
CHHATTISGARH	BASELINE	INTERVENTION	CG03	1			1	0	0	1	0	1	1	1	1	1	0	1	0	0	0	1																								1	0	0	0
CHHATTISGARH	BASELINE	INTERVENTION	CG03		1	1																	1	1	1	1	1	1	DIAZEPAM	ATROPIN		1	1	0	1	1	0	1	0	0	0	0	1	1	1
CHHATTISGARH	BASELINE	INTERVENTION	CG03	1			1	0	0	1	0	1	1	1	1	1	0	1	0	0	0	1																								1	0	0	0
CHHATTISGARH	BASELINE	INTERVENTION	CG03		1	1																	1	1	1	1	1	1	DIAZEPAM	ATROPIN		1	1	0	1	1	0	0	0	0	0	0	1	1	1
CHHATTISGARH	BASELINE	INTERVENTION	CG03	1			1	0	0	1	0	1	1	1	1	1	0	0	0	0	0	1																								1	0	0	0
CHHATTISGARH	BASELINE	INTERVENTION	CG03		1	1																	1	1	0	1	1	1	DIAZEPAM	ATROPIN		1	1	0	1	1	0	0	0	0	0	0	1	1	1
CHHATTISGARH	BASELINE	INTERVENTION	CG03	1			1	0	0	1	0	1	1	1	1	1	0	1	0	0	0	1																								1	0	0	0
CHHATTISGARH	BASELINE	INTERVENTION	CG03		1	1																	1	1	0	1	1	1	DIAZEPAM	ATROPIN		1	1	0	1	1	0	0	0	0	0	0	1	1	1
CHHATTISGARH	BASELINE	INTERVENTION	CG03	1			1	0	0	1	0	1	1	1	1	1	0	1	0	0	0	1																								1	0	0	0
CHHATTISGARH	BASELINE	INTERVENTION	CG03		1	1																	1	1	0	1	1	1	DIAZEPAM	ATROPIN		1	1	0	1	1	0	0	0	0	0	0	1	1	1
CHHATTISGARH	BASELINE	INTERVENTION	CG03	1			1	0	0	1	0	1	1	1	1	1	0	1	0	0	0	1																								1	0	0	0
CHHATTISGARH	BASELINE	INTERVENTION	CG03		1	1																	1	1	1	1	1	1	DIAZEPAM	ATROPIN		1	1	0	3	1	0	1	0	0	0	0	1	1	1
CHHATTISGARH	BASELINE	INTERVENTION	CG03	1			1	0	0	1	0	1	1	1	1	1	0	1	0	0	0	1																								1	0	0	0
CHHATTISGARH	BASELINE	INTERVENTION	CG03		1	1																	1	1	1	1	1	1	DIAZEPAM	ATROPIN		1	1	0	3	1	0	1	0	0	0	0	1	1	1
CHHATTISGARH	BASELINE	INTERVENTION	CG03	1			1	0	0	1	0	1	1	1	1	1	0	1	0	0	0	1																								1	0	0	0
CHHATTISGARH	BASELINE	INTERVENTION	CG03		1	1																	1	1	1	1	1	1	DIAZEPAM	ATROPIN		1	1	0	3	1	0	1	0	0	0	0	1	1	1
CHHATTISGARH	BASELINE	INTERVENTION	CG03	1			1	0	0	1	0	1	1	1	1	1	0	1	0	0	0	1																								1	0	0	0
CHHATTISGARH	BASELINE	INTERVENTION	CG03		1	1																	1	1	1	1	1	1	DIAZEPAM	ATROPIN		1	1	0	3	1	0	1	0	0	0	0	1	1	1
CHHATTISGARH	BASELINE	CONTROL	CG02	1			1	0	0	0	0	1	1	1	1	0	0	1	0	0	0	1																								1	0	0	0
CHHATTISGARH	BASELINE	CONTROL	CG02		1	1																	1	1	1	1	0	1	FORTWIN	DIAZEPAM	ATROPIN	1	0	1	0	1	0	0	0	0	0	0	1	1	0
CHHATTISGARH	BASELINE	CONTROL	CG02	1			1	0	0	0	0	1	1	1	1	0	0	1	0	0	0	1																								1	0	0	0
CHHATTISGARH	BASELINE	CONTROL	CG02		1	1																	1	1	1	1	0	1	FORTWIN	DIAZEPAM	ATROPIN	1	0	0	0	1	0	0	0	0	0	0	1	1	0
CHHATTISGARH	BASELINE	CONTROL	CG02	1			1	0	0	0	0	1	1	1	1	0	0	1	0	0	0	1																								1	0	0	0
CHHATTISGARH	BASELINE	CONTROL	CG02		1	1																	1	1	1	1	0	1	FORTWIN	DIAZEPAM	ATROPIN	1	0	0	1	1	0	0	0	0	0	0	1	1	0
CHHATTISGARH	BASELINE	CONTROL	CG02	1			1	0	0	0	0	1	1	1	1	0	0	1	0	0	0	1																								1	0	0	0
CHHATTISGARH	BASELINE	CONTROL	CG02		1	1																	1	1	0	1	0	1	FORTWIN	DIAZEPAM	ATROPIN	1	0	1	1	1	0	0	0	0	0	0	1	1	0
CHHATTISGARH	BASELINE	CONTROL	CG02	1			1	1	0	0	0	1	1	1	1	0	0	1	0	0	0	1																								1	0	0	0
CHHATTISGARH	BASELINE	CONTROL	CG02		1	1																	1	1	1	1	0	1	FORTWIN	DIAZEPAM	ATROPIN	1	0	1	1	1	0	0	0	0	0	0	1	1	0
CHHATTISGARH	BASELINE	CONTROL	CG02	1			1	0	0	0	0	1	1	1	1	0	0	1	0	0	0	1																								1	0	0	0
CHHATTISGARH	BASELINE	CONTROL	CG02		1	1																	1	1	0	1	0	1	FORTWIN	DIAZEPAM	ATROPIN	1	0	1	1	1	0	0	0	0	0	0	1	1	0
CHHATTISGARH	BASELINE	CONTROL	CG02	1			1	0	0	0	0	1	1	1	1	0	0	1	0	0	0	1																								1	0	0	0
CHHATTISGARH	BASELINE	CONTROL	CG02		1	1																	1	1	1	1	0	1				1	0	0	1	1	0	0	0	0	0	0	1	1	0
CHHATTISGARH	BASELINE	CONTROL	CG02	1			1	0	0	0	0	1	1	1	1	0	0	1	0	0	0	1																								1	0	0	0
CHHATTISGARH	BASELINE	CONTROL	CG02		1	1																	1	1	1	1	0	1	FORTWIN	DIAZEPAM	ATROPIN	1	0	1	1	1	0	0	0	0	0	0	1	1	0
CHHATTISGARH	BASELINE	CONTROL	CG02	1			1	0	0	0	0	1	1	1	1	0	0	1	0	0	0	1																								1	0	0	0
CHHATTISGARH	BASELINE	CONTROL	CG02		1	1																	1	1	1	1	0	1				1	0	1	1	1	0	0	0	0	0	0	1	1	0
CHHATTISGARH	BASELINE	CONTROL	CG02	1			1	0	0	0	0	1	1	1	1	0	0	1	0	0	0	1																								1	0	0	0
CHHATTISGARH	BASELINE	CONTROL	CG02		1	1																	1	1	1	1	0	1	FORTWIN	DIAZEPAM	ATROPIN	1	0	1	1	1	0	0	0	0	0	0	1	1	0
CHHATTISGARH	BASELINE	CONTROL	CG02	1			1	0	0	0	0	1	1	1	1	0	0	1	0	0	0	1																								1	0	0	0
CHHATTISGARH	BASELINE	CONTROL	CG02		1	1																	1	1	1	1	0	1	FORTWIN	DIAZEPAM	ATROPIN	1	0	1	1	1	0	0	0	0	0	0	1	1	0
CHHATTISGARH	BASELINE	CONTROL	CG02	1			1	0	0	0	0	1	1	1	1	0	0	1	0	0	0	1																								1	0	0	0
CHHATTISGARH	BASELINE	CONTROL	CG02		1	1																	1	1	1	1	0	1	FORTWIN	DIAZEPAM	ATROPIN	1	0	1	1	1	0	0	0	0	0	0	1	1	0
CHHATTISGARH	BASELINE	CONTROL	CG02	1			1	0	0	0	0	1	1	1	1	0	0	1	0	0	0	1																								1	0	0	0
CHHATTISGARH	BASELINE	CONTROL	CG02		1	1																	1	1	1	1	0	1	FORTWIN	DIAZEPAM	ATROPIN	1	0	1	1	1	0	0	0	0	0	0	1	1	0
CHHATTISGARH	BASELINE	CONTROL	CG02	1			1	0	0	0	0	1	1	1	1	0	0	1	0	0	0	1																								1	1	1	1
CHHATTISGARH	BASELINE	CONTROL	CG02		1	1																	1	1	0	1	0	1	FORTWIN	DIAZEPAM	ATROPIN	1	0	1	1	1	0	0	0	0	0	0	1	1	0
CHHATTISGARH	BASELINE	CONTROL	CG02	1			1	0	0	0	0	1	1	1	1	0	0	1	0	0	0	1																								1	0	0	0
CHHATTISGARH	BASELINE	CONTROL	CG02		1	1																	1	1	0	1	0	1	FORTWIN	DIAZEPAM	ATROPIN	1	0	1	1	1	0	0	0	0	0	0	1	1	0
CHHATTISGARH	BASELINE	CONTROL	CG02	1			1	0	1	0	0	1	1	1	1	1	1	0	0	1	0	1																								1	0	0	0
CHHATTISGARH	BASELINE	CONTROL	CG02		1	1																	1	1	0	1	0	1	FORTWIN			1	0	1	1	1	0	0	0	0	0	0	1	1	0
CHHATTISGARH	BASELINE	CONTROL	CG02	1			1	0	0	0	0	1	1	1	1	0	0	1	0	0	0	1																								1	0	0	0
CHHATTISGARH	BASELINE	CONTROL	CG02		1	1																	1	1	0	1	0	1	FORTWIN	DIAZEPAM	ATROPIN	1	0	1	1	1	0	0	0	0	0	0	1	1	0
CHHATTISGARH	BASELINE	CONTROL	CG02	1			1	0	0	0	0	1	1	1	1	0	0	0	1	0	0	1																								1	0	0	0
CHHATTISGARH	BASELINE	CONTROL	CG02		1	1																	1	1	0	1	0	1	FORTWIN	DIAZEPAM	ATROPIN	1	0	1	1	1	0	0	0	0	0	0	1	1	0
CHHATTISGARH	BASELINE	CONTROL	CG02	1			1	0	0	0	0	1	1	1	1	0	0	0	1	0	1	0																								1	0	0	0
CHHATTISGARH	BASELINE	CONTROL	CG02		1	1																	1	1	0	1	0	1	FORTWIN	DIAZEPAM	ATROPIN	1	0	1	1	1	0	0	0	0	0	0	1	1	0
CHHATTISGARH	BASELINE	CONTROL	CG02	1			1	0	0	0	0	1	1	1	1	0	0	1	0	0	0	1																								1	0	0	0
CHHATTISGARH	BASELINE	CONTROL	CG02		1	1																	1	1	0	1	0	1	FORTWIN	DIAZEPAM	ATROPIN	1	0	1	1	1	0	0	0	0	0	0	1	1	0
CHHATTISGARH	BASELINE	INTERVENTION	CG05	1			1	0	0	1	0	1	1	1	1	1	0	1	0	0	0	0																								1	0	0	0
CHHATTISGARH	BASELINE	INTERVENTION	CG05		1	1																	1	1	1	1	1	1				1	1	0	3	1	0	1	1	0	1	0	1	1	1
CHHATTISGARH	BASELINE	INTERVENTION	CG05	1			1	0	0	1	0	1	1	1	1	1	1	1	0	0	0	0																								1	0	0	0
CHHATTISGARH	BASELINE	INTERVENTION	CG05		1	1																	1	1	1	1	1	1				1	1	0	3	1	0	1	1	1	1	1	1	1	1
CHHATTISGARH	BASELINE	INTERVENTION	CG05	1			1	0	0	1	0	1	1	1	1	1	1	1	0	0	0	0																								1	0	0	0
CHHATTISGARH	BASELINE	INTERVENTION	CG05		1	1																	1	1	1	1	1	1				1	1	0	3	1	0	1	1	1	1	1	1	1	1
CHHATTISGARH	BASELINE	INTERVENTION	CG05	1			1	0	0	1	0	0	0	1	1	1	1	1	0	0	0	0																								1	0	0	0
CHHATTISGARH	BASELINE	INTERVENTION	CG05		1	1																	1	1	1	1	1	1				1	1	0	3	1	0	1	1	1	1	1	1	1	1
CHHATTISGARH	BASELINE	INTERVENTION	CG05	1			1	0	0	1	0	1	1	1	1	1	1	1	0	0	0	0																								1	0	0	0
CHHATTISGARH	BASELINE	INTERVENTION	CG05		1	1																	1	1	1	1	1	1				1	1	0	3	1	0	1	1	1	1	1	1	1	1
CHHATTISGARH	BASELINE	INTERVENTION	CG05	1			1	0	0	1	0	1	1	1	1	1	1	1	0	0	0	0																								1	0	0	0
CHHATTISGARH	BASELINE	INTERVENTION	CG05		1	1																	1	1	1	1	1	1				1	1	0	3	1	0	1	1	1	1	1	1	1	1
CHHATTISGARH	BASELINE	INTERVENTION	CG05	1			1	0	0	1	0	1	1	1	1	1	1	1	0	0	0	0																								1	0	0	0
CHHATTISGARH	BASELINE	INTERVENTION	CG05		1	1																	1	1	1	1	1	1				1	1	0	3	1	0	1	1	1	1	1	1	1	1
CHHATTISGARH	BASELINE	INTERVENTION	CG05	1			1	0	0	1	0	1	1	1	1	1	1	1	0	0	0	0																								1	0	0	0
CHHATTISGARH	BASELINE	INTERVENTION	CG05		1	1																	1	1	1	1	1	1				1	1	0	3	1	0	1	1	1	1	1	1	1	1
CHHATTISGARH	BASELINE	INTERVENTION	CG05	1			1	0	0	1	0	1	1	1	1	1	1	1	0	0	0	0																								1	0	0	0
CHHATTISGARH	BASELINE	INTERVENTION	CG05		1	1																	1	1	1	1	1	1				1	1	0	3	1	0	1	1	1	1	1	1	1	1
CHHATTISGARH	BASELINE	INTERVENTION	CG05	1			1	0	0	1	0	1	1	1	1	1	1	1	0	0	0	0																								1	0	0	0
CHHATTISGARH	BASELINE	INTERVENTION	CG05		1	1																	1	1	1	1	1	1				1	1	0	3	1	0	1	1	1	1	1	1	1	1
CHHATTISGARH	BASELINE	INTERVENTION	CG05	1			1	0	0	1	0	1	1	1	1	1	1	1	1	0	0	0																								1	0	0	0
CHHATTISGARH	BASELINE	INTERVENTION	CG05		1	1																	1	1	1	1	1	1				1	1	0	3	1	0	0	1	1	1	1	1	1	1
CHHATTISGARH	BASELINE	INTERVENTION	CG05	1			1	0	0	1	0	1	1	1	1	1	1	1	0	0	0	0																								1	0	0	0
CHHATTISGARH	BASELINE	INTERVENTION	CG05		1	1																	1	1	1	1	1	1				1	1	0	3	1	0	1	1	1	1	1	1	1	1
CHHATTISGARH	BASELINE	INTERVENTION	CG05	1			1	0	0	1	0	1	1	1	1	1	1	1	0	0	0	0																								1	0	0	0
CHHATTISGARH	BASELINE	INTERVENTION	CG05		1	1																	1	1	1	1	1	1				1	1	0	3	1	0	1	1	1	1	1	1	1	1
CHHATTISGARH	BASELINE	INTERVENTION	CG05	1			1	0	0	1	0	1	1	1	1	1	1	1	0	0	0	0																								1	0	0	0
CHHATTISGARH	BASELINE	INTERVENTION	CG05		1	1																	1	1	1	1	1	1				1	1	0	3	1	0	1	1	1	1	1	1	1	1
CHHATTISGARH	BASELINE	INTERVENTION	CG05	1			1	0	0	1	0	1	1	1	1	1	1	1	0	0	0	0																								1	0	0	0
CHHATTISGARH	BASELINE	INTERVENTION	CG05		1	1																	1	1	1	1	1	1				1	1	0	3	1	0	1	1	1	1	1	1	1	1
CHHATTISGARH	BASELINE	INTERVENTION	CG05	1			1	0	0	1	0	1	1	1	1	1	1	1	0	0	0	0																								1	0	0	0
CHHATTISGARH	BASELINE	INTERVENTION	CG05		1	1																	1	1	1	1	1	1				1	1	0	3	1	0	1	1	1	1	1	1	1	1
CHHATTISGARH	BASELINE	INTERVENTION	CG05	1			1	0	0	1	0	1	1	1	1	1	1	1	0	0	0	0																								1	0	0	0
CHHATTISGARH	BASELINE	INTERVENTION	CG05		1	1																	1	1	1	1	1	1				1	1	0	3	1	0	1	1	1	1	1	1	1	1
CHHATTISGARH	BASELINE	INTERVENTION	CG05	1			1	0	0	1	0	1	1	1	1	1	1	1	0	0	0	0																								1	0	0	0
CHHATTISGARH	BASELINE	INTERVENTION	CG05		1	1																	1	1	1	1	1	1				1	1	0	3	1	0	1	1	1	1	1	1	1	1
CHHATTISGARH	BASELINE	INTERVENTION	CG05	1			1	0	0	1	0	1	1	1	1	1	1	1	0	0	0	0																								1	0	0	0
CHHATTISGARH	BASELINE	INTERVENTION	CG05		1	1																	1	1	1	1	1	1				1	1	0	3	1	0	1	1	1	1	1	1	1	1
CHHATTISGARH	BASELINE	INTERVENTION	CG05	1			1	0	1	1	0	1	1	1	1	1	1	1	0	0	0	0																								1	0	0	0
CHHATTISGARH	BASELINE	INTERVENTION	CG05		1	1																	1	1	1	1	1	1				1	1	0	3	1	0	1	1	1	1	1	1	1	1
CHHATTISGARH	BASELINE	CONTROL	CG06	1			1	0	0	1	1	0	1	1	1	1	0	1	0	0	0	1																								0	0	0	0
CHHATTISGARH	BASELINE	CONTROL	CG06		1	1																	1	1	1	1	1	1	DIAZEPAM	ATROPIN		1	1	1	3	1	0	1	0	0	0	0	1	1	0
CHHATTISGARH	BASELINE	CONTROL	CG06	1			1	0	0	1	1	1	1	1	1	0	0	1	0	0	0	1																								0	0	0	0
CHHATTISGARH	BASELINE	CONTROL	CG06		1	1																	1	1	1	1	1	1	DIAZEPAM	ATROPIN		1	1	0	3	1	0	1	0	0	0	0	1	1	0
CHHATTISGARH	BASELINE	CONTROL	CG06	1			1	0	0	1	1	1	1	1	1	1	0	1	0	0	0	1																								0	0	0	0
CHHATTISGARH	BASELINE	CONTROL	CG06		1	1																	1	1	1	1	1	1	DIAZEPAM	ATROPIN		1	1	0	3	1	0	1	0	0	0	0	1	1	0
CHHATTISGARH	BASELINE	CONTROL	CG06	1			1	0	0	1	1	0	1	1	1	1	0	1	0	0	0	1																								0	0	0	0
CHHATTISGARH	BASELINE	CONTROL	CG06		1	1																	1	1	1	1	1	1	DIAZEPAM	ATROPIN		1	1	0	3	1	0	1	0	0	0	0	1	1	0
CHHATTISGARH	BASELINE	CONTROL	CG06	1			1	0	0	1	0	1	1	1	1	0	0	1	0	0	0	1																								0	0	0	0
CHHATTISGARH	BASELINE	CONTROL	CG06		1	1																	1	1	1	1	1	1	DIAZEPAM	ATROPIN		1	1	0	3	1	0	1	0	0	0	0	1	1	0
CHHATTISGARH	BASELINE	CONTROL	CG06	1			1	0	0	1	0	1	1	1	1	0	0	1	0	0	0	1																								0	0	0	0
CHHATTISGARH	BASELINE	CONTROL	CG06		1	1																	1	1	0	0	1	1	DIAZEPAM	ATROPIN		1	1	0	3	1	0	1	0	0	0	0	1	1	0
CHHATTISGARH	BASELINE	CONTROL	CG06	1			1	0	0	1	0	1	1	1	1	0	0	1	0	0	0	1																								0	0	0	0
CHHATTISGARH	BASELINE	CONTROL	CG06		1	1																	1	1	0	0	1	1	DIAZEPAM	ATROPIN		1	1	0	3	1	0	1	0	0	0	0	1	1	0
CHHATTISGARH	BASELINE	CONTROL	CG06	1			1	0	0	1	0	1	1	1	1	0	0	1	0	0	0	1																								0	0	0	0
CHHATTISGARH	BASELINE	CONTROL	CG06		1	1																	1	1	0	0	1	1	DIAZEPAM	ATROPIN		1	1	0	3	1	0	1	0	0	0	0	1	1	1
CHHATTISGARH	BASELINE	CONTROL	CG06	1			1	0	0	1	0	1	1	1	1	1	0	1	0	0	0	1																								0	0	0	0
CHHATTISGARH	BASELINE	CONTROL	CG06		1	1																	1	1	0	0	1	1	DIAZEPAM	ATROPIN		1	1	0	3	1	0	1	0	0	0	0	1	1	1
CHHATTISGARH	BASELINE	CONTROL	CG06	1			1	0	0	1	0	1	1	1	1	1	0	1	0	0	0	1																								0	0	0	0
CHHATTISGARH	BASELINE	CONTROL	CG06		1	1																	1	1	0	0	1	1	DIAZEPAM	ATROPIN		1	1	0	3	1	0	1	0	0	0	0	1	1	0
CHHATTISGARH	BASELINE	CONTROL	CG06	1			1	0	0	1	0	1	1	1	1	1	0	1	0	0	0	1																								1	0	0	0
CHHATTISGARH	BASELINE	CONTROL	CG06		1	1																	1	1	0	0	1	1	DIAZEPAM	ATROPIN		1	1	0	3	1	0	1	0	0	0	0	1	1	1
CHHATTISGARH	BASELINE	CONTROL	CG06	1			1	0	0	1	0	1	1	1	1	0	0	1	0	0	0	1																								1	0	0	0
CHHATTISGARH	BASELINE	CONTROL	CG06		1	1																	1	1	0	0	1	1	DIAZEPAM	ATROPIN		1	1	0	3	1	0	1	0	0	0	0	1	1	1
CHHATTISGARH	BASELINE	CONTROL	CG06	1			1	0	0	1	0	1	1	1	1	1	0	1	0	0	0	1																								1	0	0	0
CHHATTISGARH	BASELINE	CONTROL	CG06		1	1																	1	1	0	0	1	1	DIAZEPAM	ATROPIN		1	1	0	3	1	0	1	0	0	0	0	1	1	0
CHHATTISGARH	BASELINE	CONTROL	CG06	1			1	0	0	1	0	1	1	1	1	1	0	1	0	0	0	1																								1	0	0	0
CHHATTISGARH	BASELINE	CONTROL	CG06		1	1																	1	1	0	0	1	1	DIAZEPAM	ATROPIN		1	1	0	3	1	0	1	0	0	0	0	1	1	0
CHHATTISGARH	BASELINE	CONTROL	CG06	1			1	0	0	1	0	1	1	1	1	1	0	1	0	0	0	1																								1	0	0	0
CHHATTISGARH	BASELINE	CONTROL	CG06		1	1																	1	1	0	0	1	1	DIAZEPAM	ATROPIN		1	1	0	3	1	0	1	0	0	0	0	1	1	0
CHHATTISGARH	BASELINE	CONTROL	CG06	1			1	0	0	1	0	1	1	1	1	1	0	1	0	0	0	1																								1	0	0	0
CHHATTISGARH	BASELINE	CONTROL	CG06		1	1																	1	1	0	0	1	1	DIAZEPAM	ATROPIN		1	1	0	3	1	0	1	0	0	0	0	1	1	1
CHHATTISGARH	BASELINE	CONTROL	CG06	1			1	0	0	1	0	1	1	1	1	1	0	1	0	0	0	1																								1	0	0	0
CHHATTISGARH	BASELINE	CONTROL	CG06		1	1																	1	1	0	0	1	1	DIAZEPAM	ATROPIN		1	1	0	3	1	0	1	1	1	1	1	1	1	1
CHHATTISGARH	BASELINE	CONTROL	CG06	1			1	0	0	1	0	1	1	1	1	0	0	1	1	0	0	1																								0	0	0	0
CHHATTISGARH	BASELINE	CONTROL	CG06		1	1																	1	1	1	1	1	1				1	1	0	3	1	0	1	0	0	0	0	1	1	1
CHHATTISGARH	BASELINE	CONTROL	CG06	1			1	0	0	1	0	1	1	1	1	0	0	1	1	0	0	1																								0	0	0	0
CHHATTISGARH	BASELINE	CONTROL	CG06		1	1																	1	1	1	1	1	1	DIAZEPAM	ATROPIN		1	1	0	3	1	0	1	0	0	0	0	1	1	0
CHHATTISGARH	BASELINE	CONTROL	CG06	1			1	0	0	1	0	1	1	1	1	0	0	1	1	0	0	1																								0	0	0	0
CHHATTISGARH	BASELINE	CONTROL	CG06		1	1																	1	1	1	1	1	1	DIAZEPAM	ATROPIN		1	1	0	3	1	0	1	0	0	0	0	1	1	0
CHHATTISGARH	BASELINE	INTERVENTION	CG01	1			1	1	1	1	0	1	1	0	1	1	1	1	0	0	1	1																								1	1	0	1
CHHATTISGARH	BASELINE	INTERVENTION	CG01		1	1																	1	1	1	1	0	1	DIAZEPAM	ATROPIN		0	0	0	3	1	0	1	0	0	1	0	1	1	1
CHHATTISGARH	BASELINE	INTERVENTION	CG01	1			1	1	1	1	0	1	1	0	1	1	1	1	0	0	1	1																								1	1	0	1
CHHATTISGARH	BASELINE	INTERVENTION	CG01		1	1																	1	1	1	1	0	1	DIAZEPAM	ATROPIN		0	0	0	3	1	0	0	0	0	1	0	1	1	1
CHHATTISGARH	BASELINE	INTERVENTION	CG01	1			1	1	1	1	0	1	1	0	1	1	1	1	0	0	1	1																								1	1	0	1
CHHATTISGARH	BASELINE	INTERVENTION	CG01		1	1																	1	1	1	1	0	1	DIAZEPAM	ATROPIN		1	0	0	3	1	0	0	0	0	1	0	1	1	1
CHHATTISGARH	BASELINE	INTERVENTION	CG01	1			1	1	1	0	0	1	1	0	1	1	1	1	0	0	1	1																								1	1	0	1
CHHATTISGARH	BASELINE	INTERVENTION	CG01		1	1																	1	1	1	1	0	1	DIAZEPAM	ATROPIN		1	1	0	3	1	0	0	0	0	1	0	1	1	1
CHHATTISGARH	BASELINE	INTERVENTION	CG01	1			1	1	1	0	0	1	1	0	1	1	1	1	0	0	1	1																								1	1	0	1
CHHATTISGARH	BASELINE	INTERVENTION	CG01		1	1																	1	1	1	1	0	1	DIAZEPAM	ATROPIN		1	1	1	3	1	0	0	0	0	1	0	1	1	1
CHHATTISGARH	BASELINE	INTERVENTION	CG01	1			1	1	1	0	0	1	1	0	1	1	1	1	0	0	1	1																								1	1	0	1
CHHATTISGARH	BASELINE	INTERVENTION	CG01		1	1																	1	1	1	1	0	1	DIAZEPAM	ATROPIN		1	1	1	3	1	0	1	0	0	1	0	1	1	1
CHHATTISGARH	BASELINE	INTERVENTION	CG01	1			1	1	1	1	0	1	1	0	1	1	1	1	0	0	1	1																								1	1	0	1
CHHATTISGARH	BASELINE	INTERVENTION	CG01		1	1																	1	1	1	1	0	1	DIAZEPAM	ATROPIN		1	1	1	3	1	0	1	0	0	1	0	1	1	1
CHHATTISGARH	BASELINE	INTERVENTION	CG01	1			1	1	1	1	0	1	1	0	1	1	1	1	0	0	1	1																								1	1	0	1
CHHATTISGARH	BASELINE	INTERVENTION	CG01		1	1																	1	1	1	1	0	1	DIAZEPAM	ATROPIN		0	0	0	3	1	0	1	0	0	1	0	1	1	1
CHHATTISGARH	BASELINE	INTERVENTION	CG01	1			1	1	1	0	0	1	1	0	1	1	1	0	0	0	1	1																								1	1	0	1
CHHATTISGARH	BASELINE	INTERVENTION	CG01		1	1																	1	1	1	1	0	1	DIAZEPAM	ATROPIN		0	1	0	3	1	0	0	0	0	1	0	1	1	1
CHHATTISGARH	BASELINE	INTERVENTION	CG01	1			1	1	1	0	0	1	1	0	1	1	1	0	0	0	1	1																								1	1	0	1
CHHATTISGARH	BASELINE	INTERVENTION	CG01		1	1																	1	1	1	1	0	1	DIAZEPAM	ATROPIN		1	1	0	3	1	0	0	0	0	1	0	1	1	1
CHHATTISGARH	BASELINE	INTERVENTION	CG01	1			1	1	1	0	0	1	1	0	1	1	1	0	0	0	1	1																								1	1	0	1
CHHATTISGARH	BASELINE	INTERVENTION	CG01		1	1																	1	1	1	1	0	1	DIAZEPAM	ATROPIN		1	0	1	3	1	0	1	0	0	1	0	1	1	1
CHHATTISGARH	BASELINE	INTERVENTION	CG01	1			1	1	1	0	0	1	1	0	1	1	1	0	0	0	1	1																								1	1	0	1
CHHATTISGARH	BASELINE	INTERVENTION	CG01		1	1																	1	1	1	0	0	1	DIAZEPAM	ATROPIN		1	1	1	3	1	0	1	0	0	1	0	1	1	1
CHHATTISGARH	BASELINE	INTERVENTION	CG01	1			1	1	1	0	0	1	1	0	1	1	1	0	0	0	1	1																								1	1	0	1
CHHATTISGARH	BASELINE	INTERVENTION	CG01		1	1																	1	1	1	1	0	1	DIAZEPAM	ATROPIN		0	0	0	3	1	0	0	0	0	1	0	1	1	1
CHHATTISGARH	BASELINE	INTERVENTION	CG01	1			1	1	1	1	0	0	0	0	1	1	1	1	0	0	1	1																								1	1	0	1
CHHATTISGARH	BASELINE	INTERVENTION	CG01		1	1																	1	1	1	1	0	1	DIAZEPAM	ATROPIN		0	0	0	3	1	0	0	0	0	1	0	1	1	1
CHHATTISGARH	BASELINE	INTERVENTION	CG01	1			1	1	1	1	0	0	0	0	1	1	1	1	0	0	1	1																								1	1	0	1
CHHATTISGARH	BASELINE	INTERVENTION	CG01		1	1																	1	1	1	1	1	1	DIAZEPAM	ATROPIN		1	1	1	3	1	0	1	0	0	1	0	1	1	1
CHHATTISGARH	BASELINE	INTERVENTION	CG01	1			1	1	1	1	0	0	0	0	1	1	1	0	0	0	1	1																								1	1	0	1
CHHATTISGARH	BASELINE	INTERVENTION	CG01		1	1																	1	1	1	1	1	1	DIAZEPAM	ATROPIN		1	0	0	3	1	0	0	0	0	1	0	1	1	1
CHHATTISGARH	BASELINE	INTERVENTION	CG01	1			1	1	1	1	0	0	0	0	1	1	1	1	0	0	1	1																								1	1	0	1
CHHATTISGARH	BASELINE	INTERVENTION	CG01		1	1																	1	1	1	1	1	1	DIAZEPAM	ATROPIN		1	1	0	3	1	0	0	0	0	1	0	1	1	1
CHHATTISGARH	BASELINE	INTERVENTION	CG01	1			1	1	1	1	0	0	0	0	1	1	1	1	0	0	1	1																								1	1	0	1
CHHATTISGARH	BASELINE	INTERVENTION	CG01		1	1																	1	1	1	1	1	1	DIAZEPAM	ATROPIN		0	0	0	3	1	0	1	0	0	1	0	1	1	1
CHHATTISGARH	BASELINE	INTERVENTION	CG01	1			1	1	1	1	0	1	1	0	1	1	1	1	0	0	1	1																								1	1	0	1
CHHATTISGARH	BASELINE	INTERVENTION	CG01		1	1																	1	1	1	1	0	1	DIAZEPAM	ATROPIN		0	0	0	3	1	0	0	0	0	1	0	1	1	1
CHHATTISGARH	BASELINE	INTERVENTION	CG01	1			1	1	1	1	0	1	1	0	1	1	1	0	0	0	1	1																								1	1	0	1
CHHATTISGARH	BASELINE	INTERVENTION	CG01		1	1																	1	1	1	1	1	1	DIAZEPAM	ATROPIN		0	0	1	3	1	0	1	0	0	1	0	1	1	1
CHHATTISGARH	ENDLINE	INTERVENTION	CG03		1	1																	1	1	1	1	1	1				1	1	1	3	1	1	1	0	0	0	0	1	1	1
CHHATTISGARH	ENDLINE	INTERVENTION	CG03		1	1																	1	1	1	1	1	1				1	1	1	3	1	1	1	0	0	0	0	1	1	1
CHHATTISGARH	ENDLINE	INTERVENTION	CG03		1	1																	1	1	1	1	1	1				1	1	1	3	1	1	1	0	0	0	0	1	1	1
CHHATTISGARH	ENDLINE	INTERVENTION	CG03		1	1																	1	1	1	1	1	1				1	1	1	3	1	1	0	0	0	0	0	1	1	1
CHHATTISGARH	ENDLINE	INTERVENTION	CG03		1	1																	1	1	1	1	1	1				1	1	1	3	1	1	0	0	0	0	0	1	1	1
CHHATTISGARH	ENDLINE	INTERVENTION	CG03		1	1																	1	1	1	1	1	1				1	1	1	3	1	1	0	0	0	0	0	1	1	1
CHHATTISGARH	ENDLINE	INTERVENTION	CG03		1	1																	1	1	1	1	1	1				1	1	1	3	1	1	0	0	0	0	0	1	1	1
CHHATTISGARH	ENDLINE	INTERVENTION	CG03		1	1																	1	1	1	1	1	1				1	1	1	3	1	1	0	1	1	1	1	1	1	1
CHHATTISGARH	ENDLINE	INTERVENTION	CG03		1	1																	1	1	1	1	1	1				1	1	1	3	1	1	0	1	1	1	1	1	1	1
CHHATTISGARH	ENDLINE	INTERVENTION	CG03		1	1																	1	1	1	1	1	1				1	1	1	3	1	1	1	0	0	0	0	1	1	1
CHHATTISGARH	ENDLINE	INTERVENTION	CG03		1	1																	1	1	1	1	1	1				1	1	1	3	1	1	1	0	0	0	0	1	1	1
CHHATTISGARH	ENDLINE	INTERVENTION	CG03		1	1																	1	1	1	1	1	1				1	1	1	3	1	1	1	0	0	0	0	1	1	1
CHHATTISGARH	ENDLINE	INTERVENTION	CG03		1	1																	1	1	1	1	1	1				1	1	1	3	1	1	0	0	0	0	0	1	1	1
CHHATTISGARH	ENDLINE	INTERVENTION	CG03		1	1																	1	1	1	1	1	1				1	1	1	3	1	1	1	0	0	0	0	1	1	1
CHHATTISGARH	ENDLINE	INTERVENTION	CG03		1	1																	1	1	1	1	1	1				1	1	1	3	1	1	1	0	0	0	0	1	1	1
CHHATTISGARH	ENDLINE	INTERVENTION	CG03		1	1																	1	1	1	1	1	1				1	1	1	3	1	1	0	0	0	0	0	1	1	1
CHHATTISGARH	ENDLINE	INTERVENTION	CG03		1	1																	1	1	1	1	1	1				1	1	1	3	1	1	0	0	0	0	0	1	1	1
CHHATTISGARH	ENDLINE	INTERVENTION	CG03		1	1																	1	1	1	1	1	1				1	1	1	3	1	1	1	0	0	0	0	1	1	1
CHHATTISGARH	ENDLINE	INTERVENTION	CG03		1	1																	1	1	1	1	1	1				1	1	1	3	1	1	1	0	0	0	0	1	1	1
CHHATTISGARH	ENDLINE	INTERVENTION	CG03		1	1																	1	1	1	1	1	1				1	1	1	3	1	1	0	0	0	0	0	1	1	1
CHHATTISGARH	ENDLINE	INTERVENTION	CG03	1			1	0	1	1	1	1	1	1	1	1	0	1	0	0	1	1																								1	0	0	0
CHHATTISGARH	ENDLINE	INTERVENTION	CG03	1			1	0	1	1	1	1	1	1	1	1	0	1	0	0	1	1																								1	0	0	0
CHHATTISGARH	ENDLINE	INTERVENTION	CG03	1			1	0	1	1	1	1	1	1	1	1	0	1	0	0	1	1																								1	0	0	0
CHHATTISGARH	ENDLINE	INTERVENTION	CG03	1			1	0	1	1	1	1	1	1	1	1	0	1	0	0	1	1																								1	0	0	0
CHHATTISGARH	ENDLINE	INTERVENTION	CG03	1			1	0	1	1	1	1	1	1	1	1	0	1	0	0	1	1																								1	0	0	0
CHHATTISGARH	ENDLINE	INTERVENTION	CG03	1			1	0	1	1	1	1	1	1	1	1	0	1	0	0	1	1																								1	0	0	0
CHHATTISGARH	ENDLINE	INTERVENTION	CG03	1			1	0	1	1	1	1	1	1	1	1	0	1	0	0	1	1																								1	0	0	0
CHHATTISGARH	ENDLINE	INTERVENTION	CG03	1			1	0	1	1	1	1	1	1	1	1	0	1	0	0	1	1																								1	0	0	0
CHHATTISGARH	ENDLINE	INTERVENTION	CG03	1			1	0	1	1	1	1	1	1	1	1	0	1	0	0	1	1																								1	0	0	0
CHHATTISGARH	ENDLINE	INTERVENTION	CG03	1			1	0	1	1	1	1	1	1	1	1	0	1	0	0	1	1																								1	0	0	0
CHHATTISGARH	ENDLINE	INTERVENTION	CG03	1			1	0	1	1	1	1	1	1	1	1	0	1	0	0	1	1																								1	0	0	0
CHHATTISGARH	ENDLINE	INTERVENTION	CG03	1			1	0	1	1	1	1	1	0	0	0	0	1	1	1	1	1																								1	0	0	0
CHHATTISGARH	ENDLINE	INTERVENTION	CG03	1			1	0	1	1	1	1	1	1	1	1	0	1	0	0	1	1																								1	0	0	0
CHHATTISGARH	ENDLINE	INTERVENTION	CG03	1			1	0	1	1	1	1	1	1	1	1	0	1	0	0	1	1																								1	0	0	0
CHHATTISGARH	ENDLINE	INTERVENTION	CG03	1			1	0	1	1	1	1	1	1	1	1	0	1	0	0	0	1																								1	0	0	0
CHHATTISGARH	ENDLINE	INTERVENTION	CG03	1			1	0	1	1	1	1	1	1	1	1	0	1	0	0	0	1																								1	0	0	0
CHHATTISGARH	ENDLINE	INTERVENTION	CG03	1			1	0	1	1	1	1	1	1	1	1	0	1	0	0	0	1																								1	0	0	0
CHHATTISGARH	ENDLINE	INTERVENTION	CG03	1			1	0	1	1	1	1	1	1	1	1	0	1	0	0	0	1																								1	0	0	0
CHHATTISGARH	ENDLINE	INTERVENTION	CG03	1			1	0	1	1	1	1	1	1	1	1	0	1	0	0	0	1																								1	0	0	0
CHHATTISGARH	ENDLINE	INTERVENTION	CG03	1			1	0	1	1	1	1	1	1	1	1	0	1	0	0	1	1																								1	0	0	0
CHHATTISGARH	ENDLINE	INTERVENTION	CG01		1	1																	1	1	1	1	1	1				0	0	0	3	1	1	0	0	0	0	0	1	1	1
CHHATTISGARH	ENDLINE	INTERVENTION	CG01		1	1																	1	1	1	1	1	1				0	0	0	3	1	1	0	0	0	0	0	1	1	1
CHHATTISGARH	ENDLINE	INTERVENTION	CG01		1	1																	1	1	1	1	1	1				0	0	0	3	1	1	0	0	0	0	0	1	1	1
CHHATTISGARH	ENDLINE	INTERVENTION	CG01		1	1																	1	1	1	1	1	1				0	0	0	3	1	1	0	0	0	0	0	1	1	1
CHHATTISGARH	ENDLINE	INTERVENTION	CG01		1	1																	1	1	1	1	1	1				0	0	0	3	1	1	0	0	0	0	0	1	1	1
CHHATTISGARH	ENDLINE	INTERVENTION	CG01		1	1																	1	1	1	1	1	1				0	0	0	3	1	1	0	0	0	0	0	1	1	1
CHHATTISGARH	ENDLINE	INTERVENTION	CG01		1	1																	1	1	1	1	1	1				0	0	0	3	1	1	0	0	0	0	0	1	1	1
CHHATTISGARH	ENDLINE	INTERVENTION	CG01		1	1																	1	1	1	1	1	1				1	1	3	1	1	1	0	0	0	0	0	1	1	1
CHHATTISGARH	ENDLINE	INTERVENTION	CG01		1	1																	1	1	1	1	1	1				0	0	0	3	1	1	0	0	0	0	0	1	1	1
CHHATTISGARH	ENDLINE	INTERVENTION	CG01		1	1																	1	1	1	1	1	1				0	0	0	3	1	1	0	0	0	0	0	1	1	1
CHHATTISGARH	ENDLINE	INTERVENTION	CG01		1	1																	1	1	1	1	1	1				0	0	0	3	1	1	0	0	0	0	0	1	1	1
CHHATTISGARH	ENDLINE	INTERVENTION	CG01		1	1																	1	1	1	1	1	1				1	1	1	3	1	1	1	0	0	0	0	1	1	1
CHHATTISGARH	ENDLINE	INTERVENTION	CG01		1	1																	1	1	1	1	1	1				1	1	1	3	1	1	1	0	0	0	0	1	1	1
CHHATTISGARH	ENDLINE	INTERVENTION	CG01		1	1																	1	1	1	1	1	1				1	1	1	3	1	1	1	0	0	0	0	1	1	1
CHHATTISGARH	ENDLINE	INTERVENTION	CG01		1	1																	1	1	1	1	1	1				0	0	0	3	1	1	0	0	0	0	0	1	1	1
CHHATTISGARH	ENDLINE	INTERVENTION	CG01		1	1																	1	1	1	1	1	1				0	0	0	3	1	1	0	0	0	0	0	1	1	1
CHHATTISGARH	ENDLINE	INTERVENTION	CG01		1	1																	1	1	1	1	1	1				1	1	1	3	1	1	1	0	0	0	0	1	1	1
CHHATTISGARH	ENDLINE	INTERVENTION	CG01		1	1																	1	1	1	1	1	1				1	1	1	3	1	1	1	0	0	0	0	1	1	1
CHHATTISGARH	ENDLINE	INTERVENTION	CG01		1	1																	1	1	1	1	1	1				0	0	3	0	1	1	0	0	0	0	0	1	1	1
CHHATTISGARH	ENDLINE	INTERVENTION	CG01		1	1																	1	1	1	1	1	1				1	1	3	1	1	1	1	0	0	0	0	1	1	1
CHHATTISGARH	ENDLINE	INTERVENTION	CG01	1			1	1	1	1	1	1	1	1	1	1	0	1	0	0	0	1																								1	1	1	1
CHHATTISGARH	ENDLINE	INTERVENTION	CG01	1			1	1	1	1	1	1	1	1	1	1	0	1	0	0	0	1																								1	1	1	1
CHHATTISGARH	ENDLINE	INTERVENTION	CG01	1			1	1	1	1	1	1	1	1	1	1	0	1	0	0	1	1																								1	1	1	1
CHHATTISGARH	ENDLINE	INTERVENTION	CG01	1			1	1	1	1	1	1	1	1	1	1	0	1	0	1	0	1																								1	1	1	1
CHHATTISGARH	ENDLINE	INTERVENTION	CG01	1			1	1	1	1	1	1	1	1	1	1	0	1	0	0	1	1																								1	1	1	1
CHHATTISGARH	ENDLINE	INTERVENTION	CG01	1			1	1	1	1	1	1	1	1	1	1	0	1	0	0	1	1																								1	1	1	1
CHHATTISGARH	ENDLINE	INTERVENTION	CG01	1			1	1	1	1	1	1	1	1	1	1	0	1	0	1	1	1																								1	1	1	1
CHHATTISGARH	ENDLINE	INTERVENTION	CG01	1			1	1	1	1	1	1	1	1	1	1	0	1	0	0	1	1																								1	1	1	1
CHHATTISGARH	ENDLINE	INTERVENTION	CG01	1			1	1	1	1	1	1	1	1	1	1	0	1	0	0	1	1																								1	1	1	1
CHHATTISGARH	ENDLINE	INTERVENTION	CG01	1			1	1	1	1	1	1	1	1	1	1	0	1	0	0	1	1																								1	1	1	1
CHHATTISGARH	ENDLINE	INTERVENTION	CG01	1			1	1	1	1	1	1	1	1	1	1	0	1	0	0	1	1																								1	1	1	1
CHHATTISGARH	ENDLINE	INTERVENTION	CG01	1			1	1	1	1	1	1	1	1	1	1	0	1	0	0	1	1																								1	1	1	1
CHHATTISGARH	ENDLINE	INTERVENTION	CG01	1			1	1	1	1	1	1	1	1	1	1	0	1	0	0	0	1																								1	1	1	1
CHHATTISGARH	ENDLINE	INTERVENTION	CG01	1			1	1	1	1	1	1	1	1	1	1	0	1	0	0	1	1																								1	1	1	1
CHHATTISGARH	ENDLINE	INTERVENTION	CG01	1			1	1	1	1	1	1	1	1	1	1	0	1	0	0	1	1																								1	1	1	1
CHHATTISGARH	ENDLINE	INTERVENTION	CG01	1			1	1	1	1	1	1	1	1	1	1	0	1	0	0	1	1																								1	1	1	1
CHHATTISGARH	ENDLINE	INTERVENTION	CG01	1			1	1	1	1	1	1	1	1	1	1	0	1	0	0	0	1																								1	1	1	1
CHHATTISGARH	ENDLINE	INTERVENTION	CG01	1			1	1	1	1	1	1	1	1	1	1	0	1	0	0	1	1																								1	1	1	1
CHHATTISGARH	ENDLINE	INTERVENTION	CG01	1			1	1	1	1	1	1	1	1	1	1	0	1	0	0	1	1																								1	1	1	1
CHHATTISGARH	ENDLINE	INTERVENTION	CG01	1			1	1	1	1	1	1	1	1	1	1	0	1	0	0	1	1																								1	1	1	1
CHHATTISGARH	ENDLINE	CONTROL	CG06		1	1																	1	0	1	1	1	0				1	1	0	3	0	0	0	0	0	0	0	1	1	1
CHHATTISGARH	ENDLINE	CONTROL	CG06		1	1																	1	0	0	1	1	0				1	1	0	3	1	0	0	0	0	0	0	1	1	1
CHHATTISGARH	ENDLINE	CONTROL	CG06		1	1																	1	0	1	1	1	0				1	1	0	3	1	0	0	0	0	0	0	1	1	1
CHHATTISGARH	ENDLINE	CONTROL	CG06		1	1																	1	0	0	1	1	0				1	1	0	3	1	0	0	0	0	0	0	1	1	1
CHHATTISGARH	ENDLINE	CONTROL	CG06		1	1																	1	0	0	1	1	0				1	1	0	3	1	0	1	0	0	0	0	1	1	1
CHHATTISGARH	ENDLINE	CONTROL	CG06		1	1																	1	0	0	1	1	0				1	1	0	3	1	0	0	0	0	0	0	1	1	1
CHHATTISGARH	ENDLINE	CONTROL	CG06		1	1																	1	0	0	1	1	0				1	1	0	3	1	0	0	0	0	0	0	1	1	1
CHHATTISGARH	ENDLINE	CONTROL	CG06		1	1																	1	0	0	1	1	0				1	1	0	3	1	0	0	0	0	0	0	1	1	1
CHHATTISGARH	ENDLINE	CONTROL	CG06		1	1																	1	0	1	1	1	0				1	1	0	3	1	0	0	0	0	0	0	1	1	1
CHHATTISGARH	ENDLINE	CONTROL	CG06		1	1																	1	0	0	1	1	0				1	1	0	3	1	0	1	0	0	0	0	1	1	1
CHHATTISGARH	ENDLINE	CONTROL	CG06		1	1																	1	0	1	0	1	0				1	1	0	3	1	0	0	0	0	0	0	1	1	1
CHHATTISGARH	ENDLINE	CONTROL	CG06		1	1																	1	0	0	0	1	0				1	1	0	3	1	0	0	0	0	0	0	1	1	1
CHHATTISGARH	ENDLINE	CONTROL	CG06		1	1																	1	1	1	1	1	1				1	1	1	3	1	1	1	0	0	0	0	1	1	1
CHHATTISGARH	ENDLINE	CONTROL	CG06		1	1																	1	1	0	1	1	1				1	1	1	3	1	1	1	0	0	0	0	1	1	1
CHHATTISGARH	ENDLINE	CONTROL	CG06		1	1																	1	1	0	1	1	1				1	1	1	3	1	1	1	0	0	0	0	1	1	1
CHHATTISGARH	ENDLINE	CONTROL	CG06		1	1																	1	1	0	1	1	1				1	1	1	3	1	1	1	0	0	0	0	1	1	1
CHHATTISGARH	ENDLINE	CONTROL	CG06		1	1																	1	1	0	1	1	1				1	1	1	3	1	1	1	0	0	0	0	1	1	1
CHHATTISGARH	ENDLINE	CONTROL	CG06		1	1																	1	1	0	0	1	1				1	1	1	3	1	1	1	0	0	0	0	1	1	1
CHHATTISGARH	ENDLINE	CONTROL	CG06		1	1																	1	1	0	1	1	1				1	1	1	3	1	1	1	0	0	0	0	1	1	1
CHHATTISGARH	ENDLINE	CONTROL	CG06		1	1																	1	1	0	0	1	1				1	1	1	3	1	1	1	0	0	0	0	1	1	1
CHHATTISGARH	ENDLINE	CONTROL	CG06	1			1	0	1	1	1	1	1	1	1	1	0	1	0	0	1	1																								0	0	0	0
CHHATTISGARH	ENDLINE	CONTROL	CG06	1			1	0	1	1	1	1	1	1	1	1	0	1	0	0	1	1																								0	0	0	0
CHHATTISGARH	ENDLINE	CONTROL	CG06	1			1	0	1	1	1	1	1	1	1	1	0	1	0	0	1	1																								0	0	0	0
CHHATTISGARH	ENDLINE	CONTROL	CG06	1			1	0	1	1	1	1	1	1	1	1	0	1	0	1	1	1																								0	0	0	0
CHHATTISGARH	ENDLINE	CONTROL	CG06	1			1	0	1	1	1	1	1	1	1	1	0	1	0	0	1	1																								0	0	0	0
CHHATTISGARH	ENDLINE	CONTROL	CG06	1			1	0	1	1	1	1	1	1	1	1	0	1	0	0	1	1																								0	0	0	0
CHHATTISGARH	ENDLINE	CONTROL	CG06	1			1	0	1	1	1	1	1	1	1	1	0	1	0	0	1	1																								0	0	0	0
CHHATTISGARH	ENDLINE	CONTROL	CG06	1			1	0	1	1	1	1	1	1	1	1	0	1	0	0	1	1																								0	0	0	0
CHHATTISGARH	ENDLINE	CONTROL	CG06	1			1	0	1	1	1	1	1	1	1	1	0	1	0	0	1	1																								0	0	0	0
CHHATTISGARH	ENDLINE	CONTROL	CG06	1			1	0	1	1	1	1	1	1	1	1	0	1	0	0	1	1																								0	0	0	0
CHHATTISGARH	ENDLINE	CONTROL	CG06	1			1	0	1	1	1	1	1	1	1	1	0	1	0	0	1	1																								0	0	0	0
CHHATTISGARH	ENDLINE	CONTROL	CG06	1			1	0	1	1	1	1	1	1	1	1	0	1	0	0	1	1																								0	0	0	0
CHHATTISGARH	ENDLINE	CONTROL	CG06	1			1	0	1	1	1	1	1	1	1	1	0	1	0	0	1	1																								0	0	0	0
CHHATTISGARH	ENDLINE	CONTROL	CG06	1			1	0	1	1	1	1	1	1	1	1	0	1	0	0	1	1																								0	0	0	0
CHHATTISGARH	ENDLINE	CONTROL	CG06	1			1	0	1	1	1	1	1	1	1	1	0	1	0	0	1	1																								0	0	0	0
CHHATTISGARH	ENDLINE	CONTROL	CG06	1			1	0	1	1	1	1	1	1	1	1	0	1	0	0	1	1																								0	0	0	0
CHHATTISGARH	ENDLINE	CONTROL	CG06	1			1	0	1	1	1	1	1	1	1	1	0	1	0	0	1	1																								0	0	0	0
CHHATTISGARH	ENDLINE	CONTROL	CG06	1			1	0	1	1	1	1	1	1	1	1	0	1	0	0	1	1																								0	0	0	0
CHHATTISGARH	ENDLINE	CONTROL	CG06	1			1	0	1	1	1	1	1	1	1	1	0	1	0	0	1	1																								0	0	0	0
CHHATTISGARH	ENDLINE	CONTROL	CG06	1			1	0	1	1	1	1	1	1	1	1	0	1	0	0	1	1																								0	0	0	0
CHHATTISGARH	ENDLINE	INTERVENTION	CG05		1	1																	1	1	1	1	1	1				1	1	1	3	1	1	0	0	0	1	0	1	1	1
CHHATTISGARH	ENDLINE	INTERVENTION	CG05		1	1																	1	1	1	1	1	1				1	1	1	3	1	1	0	0	0	1	0	1	1	1
CHHATTISGARH	ENDLINE	INTERVENTION	CG05		1	1																	1	1	1	1	1	1				1	1	1	3	1	1	0	0	0	1	0	1	1	1
CHHATTISGARH	ENDLINE	INTERVENTION	CG05		1	1																	1	1	1	1	1	1				1	1	1	3	1	1	0	0	0	1	0	1	1	1
CHHATTISGARH	ENDLINE	INTERVENTION	CG05		1	1																	1	1	1	1	1	1				1	1	1	3	1	1	1	1	1	1	1	1	1	1
CHHATTISGARH	ENDLINE	INTERVENTION	CG05		1	1																	1	1	1	1	1	1				1	1	1	3	1	1	1	1	1	1	1	1	1	1
CHHATTISGARH	ENDLINE	INTERVENTION	CG05		1	1																	1	1	1	1	1	1				1	1	1	3	1	1	1	1	1	1	1	1	1	1
CHHATTISGARH	ENDLINE	INTERVENTION	CG05		1	1																	1	1	1	1	1	1				1	1	1	3	1	1	1	1	1	1	1	1	1	1
CHHATTISGARH	ENDLINE	INTERVENTION	CG05		1	1																	1	1	1	1	1	1				1	1	1	3	1	1	1	1	1	1	1	1	1	1
CHHATTISGARH	ENDLINE	INTERVENTION	CG05		1	1																	1	1	1	1	1	1				1	1	1	3	1	1	1	1	1	1	1	1	1	1
CHHATTISGARH	ENDLINE	INTERVENTION	CG05		1	1																	1	1	1	1	1	1				1	1	1	3	1	1	1	1	1	1	1	1	1	1
CHHATTISGARH	ENDLINE	INTERVENTION	CG05		1	1																	1	1	1	1	1	1				1	1	1	3	1	1	1	1	1	1	1	1	1	1
CHHATTISGARH	ENDLINE	INTERVENTION	CG05		1	1																	1	1	1	1	1	1				1	1	1	3	1	1	1	1	1	1	1	1	1	1
CHHATTISGARH	ENDLINE	INTERVENTION	CG05		1	1																	1	1	1	1	1	1				1	1	1	3	1	1	1	1	1	1	1	1	1	1
CHHATTISGARH	ENDLINE	INTERVENTION	CG05		1	1																	1	1	1	1	1	1				1	1	1	3	1	1	1	1	1	1	1	1	1	1
CHHATTISGARH	ENDLINE	INTERVENTION	CG05		1	1																	1	1	1	1	1	1				1	1	1	3	1	1	1	1	1	1	1	1	1	1
CHHATTISGARH	ENDLINE	INTERVENTION	CG05		1	1																	1	1	1	1	1	1				1	1	1	3	1	1	1	1	1	1	1	1	1	1
CHHATTISGARH	ENDLINE	INTERVENTION	CG05		1	1																	1	1	1	1	1	1				1	1	1	3	1	1	1	1	1	1	1	1	1	1
CHHATTISGARH	ENDLINE	INTERVENTION	CG05		1	1																	1	1	1	1	1	1				1	1	1	3	1	1	1	1	1	1	1	1	1	1
CHHATTISGARH	ENDLINE	INTERVENTION	CG05		1	1																	1	1	1	1	1	1				1	1	1	3	1	1	1	1	1	1	1	1	1	1
CHHATTISGARH	ENDLINE	INTERVENTION	CG05		1	1																	1	1	1	1	1	1				1	1	1	3	1	1	1	1	1	1	1	1	1	1
CHHATTISGARH	ENDLINE	INTERVENTION	CG05	1			1	0	1	1	1	1	1	1	1	1	1	1	1	0	1	1																								1	1	1	1
CHHATTISGARH	ENDLINE	INTERVENTION	CG05	1			1	0	1	1	1	1	1	1	1	1	1	1	1	0	1	1																								1	1	1	1
CHHATTISGARH	ENDLINE	INTERVENTION	CG05	1			1	0	1	1	1	1	1	1	1	1	1	1	1	0	1	1																								1	1	1	1
CHHATTISGARH	ENDLINE	INTERVENTION	CG05	1			1	0	1	1	1	1	1	1	1	1	1	1	1	0	1	1																								1	1	1	1
CHHATTISGARH	ENDLINE	INTERVENTION	CG05	1			1	0	1	1	1	1	1	1	1	1	1	1	1	0	1	1																								1	1	1	0
CHHATTISGARH	ENDLINE	INTERVENTION	CG05	1			1	0	1	1	1	1	1	1	1	1	1	1	0	0	1	1																								1	1	1	0
CHHATTISGARH	ENDLINE	INTERVENTION	CG05	1			1	1	1	1	1	1	1	1	1	1	1	1	0	0	1	1																								1	1	1	0
CHHATTISGARH	ENDLINE	INTERVENTION	CG05	1			1	0	1	1	1	1	1	1	1	1	1	1	0	0	1	1																								1	1	1	0
CHHATTISGARH	ENDLINE	INTERVENTION	CG05	1			1	0	1	1	1	1	1	1	1	1	1	1	0	0	1	1																								1	1	1	0
CHHATTISGARH	ENDLINE	INTERVENTION	CG05	1			1	1	1	1	1	1	1	1	1	1	1	1	0	0	1	1																								1	1	1	0
CHHATTISGARH	ENDLINE	INTERVENTION	CG05	1			1	1	1	1	1	1	1	1	1	1	1	1	0	0	1	1																								1	1	1	0
CHHATTISGARH	ENDLINE	INTERVENTION	CG05	1			1	0	1	1	1	1	1	1	1	1	1	1	0	0	1	1																								1	1	1	0
CHHATTISGARH	ENDLINE	INTERVENTION	CG05	1			1	1	1	1	1	1	1	1	1	1	1	1	0	0	1	1																								1	1	1	0
CHHATTISGARH	ENDLINE	INTERVENTION	CG05	1			1	1	1	1	1	1	1	1	1	1	1	1	0	0	1	1																								1	1	1	0
CHHATTISGARH	ENDLINE	INTERVENTION	CG05	1			1	1	1	1	1	1	1	1	1	1	1	1	0	0	1	1																								1	1	1	0
CHHATTISGARH	ENDLINE	INTERVENTION	CG05	1			1	0	1	1	1	1	1	1	1	1	1	1	0	0	1	1																								1	1	1	0
CHHATTISGARH	ENDLINE	INTERVENTION	CG05	1			1	0	1	1	1	1	1	1	1	1	1	1	0	0	1	1																								1	0	0	0
CHHATTISGARH	ENDLINE	INTERVENTION	CG05	1			1	0	1	1	1	1	1	1	1	1	1	1	0	0	1	1																								1	0	0	0
CHHATTISGARH	ENDLINE	INTERVENTION	CG05	1			1	0	1	1	1	1	1	1	1	1	1	1	0	0	1	1																								1	0	0	0
CHHATTISGARH	ENDLINE	INTERVENTION	CG05	1			1	0	1	1	1	1	1	1	1	1	1	1	0	0	1	1																								1	0	0	0
CHHATTISGARH	ENDLINE	INTERVENTION	CG05	1			1	0	1	1	1	1	1	1	1	1	1	1	0	0	1	1																								1	0	0	0
CHHATTISGARH	ENDLINE	CONTROL	CG04		1	1																	1	1	1	1	1	1				1	1	1	3	1	1	0	0	0	0	0	1	1	1
CHHATTISGARH	ENDLINE	CONTROL	CG04		1	1																	1	1	1	1	1	1				1	1	1	3	1	1	0	0	0	0	0	1	1	1
CHHATTISGARH	ENDLINE	CONTROL	CG04		1	1																	1	1	1	1	1	1				1	1	1	3	1	1	0	0	0	0	0	1	1	1
CHHATTISGARH	ENDLINE	CONTROL	CG04		1	1																	1	1	1	1	1	1				1	1	1	3	1	1	0	0	0	0	0	1	1	1
CHHATTISGARH	ENDLINE	CONTROL	CG04		1	1																	1	1	1	1	1	1				1	0	0	3	1	1	0	0	0	0	0	1	1	1
CHHATTISGARH	ENDLINE	CONTROL	CG04		1	1																	1	1	1	1	1	1				1	0	0	3	1	1	0	0	0	0	0	1	1	1
CHHATTISGARH	ENDLINE	CONTROL	CG04		1	1																	1	1	1	1	0	1				1	0	0	3	1	1	0	0	0	0	0	1	1	1
CHHATTISGARH	ENDLINE	CONTROL	CG04		1	1																	1	1	1	1	1	1				1	0	0	3	1	1	0	0	0	0	0	1	1	1
CHHATTISGARH	ENDLINE	CONTROL	CG04		1	1																	1	1	0	1	1	1				1	0	0	3	1	1	0	0	0	0	0	1	1	1
CHHATTISGARH	ENDLINE	CONTROL	CG04		1	1																	1	1	1	1	1	1				1	0	0	3	1	1	0	0	0	0	0	1	1	1
CHHATTISGARH	ENDLINE	CONTROL	CG04		1	1																	1	1	1	1	0	0				1	0	0	3	1	1	0	0	0	0	0	1	1	1
CHHATTISGARH	ENDLINE	CONTROL	CG04		1	1																	1	1	1	1	0	0				1	0	0	3	1	1	0	0	0	0	0	1	1	1
CHHATTISGARH	ENDLINE	CONTROL	CG04		1	1																	1	1	1	1	0	0				1	0	0	3	1	1	0	0	0	0	0	1	1	1
CHHATTISGARH	ENDLINE	CONTROL	CG04		1	1																	1	1	1	1	0	0				1	0	0	3	1	1	0	0	0	0	0	1	1	1
CHHATTISGARH	ENDLINE	CONTROL	CG04		1	1																	1	1	1	1	0	0				1	0	0	3	1	1	0	0	0	0	0	1	1	1
CHHATTISGARH	ENDLINE	CONTROL	CG04		1	1																	1	1	1	1	0	0				1	0	0	3	1	1	0	0	0	0	0	1	1	1
CHHATTISGARH	ENDLINE	CONTROL	CG04		1	1																	1	1	1	1	0	0				1	0	0	3	1	1	0	0	0	0	0	1	1	1
CHHATTISGARH	ENDLINE	CONTROL	CG04		1	1																	1	1	1	1	0	0				1	0	0	3	1	1	0	0	0	0	0	1	1	1
CHHATTISGARH	ENDLINE	CONTROL	CG04		1	1																	1	1	1	1	0	0				1	0	0	3	1	1	0	0	0	0	0	1	1	1
CHHATTISGARH	ENDLINE	CONTROL	CG04		1	1																	1	1	1	1	0	0				1	0	0	3	1	1	0	0	0	0	0	1	1	1
CHHATTISGARH	ENDLINE	CONTROL	CG04	1			1	1	1	1	1	1	1	1	1	1	1	1	0	0	1	1																								1	0	0	0
CHHATTISGARH	ENDLINE	CONTROL	CG04	1			1	1	1	1	1	1	1	1	1	1	1	1	0	0	1	1																								1	0	0	0
CHHATTISGARH	ENDLINE	CONTROL	CG04	1			1	1	1	1	1	1	1	1	1	1	1	1	0	0	1	1																								1	0	0	0
CHHATTISGARH	ENDLINE	CONTROL	CG04	1			1	1	1	1	1	1	1	1	1	1	1	1	0	0	1	1																								1	0	0	0
CHHATTISGARH	ENDLINE	CONTROL	CG04	1			1	1	1	1	1	1	1	1	1	1	1	1	0	0	1	1																								1	0	0	0
CHHATTISGARH	ENDLINE	CONTROL	CG04	1			1	1	1	1	1	1	1	1	1	1	1	1	0	0	1	1																								1	0	0	0
CHHATTISGARH	ENDLINE	CONTROL	CG04	1			1	1	1	1	1	1	1	1	1	1	1	1	0	0	1	1																								1	0	0	0
CHHATTISGARH	ENDLINE	CONTROL	CG04	1			1	1	1	1	1	1	1	1	1	1	1	1	0	0	1	1																								1	0	0	0
CHHATTISGARH	ENDLINE	CONTROL	CG04	1			1	1	1	1	1	1	1	1	1	1	1	1	0	0	1	1																								1	0	0	0
CHHATTISGARH	ENDLINE	CONTROL	CG04	1			1	1	1	1	1	1	1	1	1	1	1	1	0	0	1	1																								1	0	0	0
CHHATTISGARH	ENDLINE	CONTROL	CG04	1			1	1	1	1	1	1	1	1	1	1	1	1	0	0	1	1																								1	0	0	0
CHHATTISGARH	ENDLINE	CONTROL	CG04	1			1	1	1	1	1	1	1	1	1	1	1	1	0	0	1	1																								1	0	0	0
CHHATTISGARH	ENDLINE	CONTROL	CG04	1			1	1	1	1	1	1	1	1	1	1	1	1	0	0	1	1																								1	0	0	0
CHHATTISGARH	ENDLINE	CONTROL	CG04	1			1	1	1	1	1	1	1	1	1	1	1	1	0	0	1	1																								1	0	0	0
CHHATTISGARH	ENDLINE	CONTROL	CG04	1			1	1	1	1	1	1	1	0	0	0	0	1	0	0	1	1																								1	0	0	0
CHHATTISGARH	ENDLINE	CONTROL	CG04	1			1	1	1	1	1	1	1	1	1	1	1	1	0	0	1	1																								1	0	0	0
CHHATTISGARH	ENDLINE	CONTROL	CG04	1			1	1	1	1	1	1	1	1	1	1	1	1	0	0	1	1																								1	0	0	0
CHHATTISGARH	ENDLINE	CONTROL	CG04	1			1	1	1	1	1	1	1	1	1	1	1	1	0	0	1	1																								1	0	0	0
CHHATTISGARH	ENDLINE	CONTROL	CG04	1			1	1	1	1	1	1	1	1	1	1	1	1	0	0	1	1																								1	0	0	0
CHHATTISGARH	ENDLINE	CONTROL	CG04	1			1	1	1	1	1	1	1	1	1	1	1	1	0	0	1	1																								1	0	0	0
CHHATTISGARH	ENDLINE	CONTROL	CG02		1	1																	1	1	1	1	1	1				0	0	0	3	1	0	0	0	0	0	0	1	1	0
CHHATTISGARH	ENDLINE	CONTROL	CG02		1	1																	1	1	1	1	1	1				0	0	1	3	1	0	1	0	0	0	0	1	1	0
CHHATTISGARH	ENDLINE	CONTROL	CG02		1	1																	1	1	1	1	1	1				0	0	1	3	1	0	0	0	0	0	0	1	1	0
CHHATTISGARH	ENDLINE	CONTROL	CG02		1	1																	1	1	1	1	1	1				0	0	1	0	1	0	0	0	0	0	0	1	1	0
CHHATTISGARH	ENDLINE	CONTROL	CG02		1	1																	1	1	1	1	1	1				0	0	1	3	1	0	0	0	0	0	0	1	1	0
CHHATTISGARH	ENDLINE	CONTROL	CG02		1	1																	1	1	1	1	1	1				0	0	1	3	1	0	0	0	0	0	0	1	1	0
CHHATTISGARH	ENDLINE	CONTROL	CG02		1	1																	1	1	1	1	1	1				0	0	1	3	1	0	0	0	0	0	0	1	1	0
CHHATTISGARH	ENDLINE	CONTROL	CG02		1	1																	1	1	1	1	1	1				0	0	1	3	1	0	0	0	0	0	0	1	1	0
CHHATTISGARH	ENDLINE	CONTROL	CG02		1	1																	1	1	1	1	1	1				0	0	1	3	1	0	0	0	0	0	0	1	1	0
CHHATTISGARH	ENDLINE	CONTROL	CG02		1	1																	1	1	1	1	1	1				1	1	1	3	1	1	1	0	0	0	0	1	1	0
CHHATTISGARH	ENDLINE	CONTROL	CG02		1	1																	1	1	1	1	1	1				1	1	1	3	1	1	0	0	0	0	0	1	1	0
CHHATTISGARH	ENDLINE	CONTROL	CG02		1	1																	1	1	1	1	1	1				1	1	1	3	1	1	0	0	0	0	0	1	1	0
CHHATTISGARH	ENDLINE	CONTROL	CG02		1	1																	1	1	0	1	1	1				1	1	1	3	1	1	1	0	0	0	0	1	1	0
CHHATTISGARH	ENDLINE	CONTROL	CG02		1	1																	1	1	1	1	1	1				1	1	1	3	1	1	1	0	0	0	0	1	1	0
CHHATTISGARH	ENDLINE	CONTROL	CG02		1	1																	1	1	1	1	1	1				1	0	1	3	1	1	1	0	0	0	0	1	1	0
CHHATTISGARH	ENDLINE	CONTROL	CG02		1	1																	1	1	1	1	1	1				1	0	1	3	1	1	1	0	0	0	0	1	1	0
CHHATTISGARH	ENDLINE	CONTROL	CG02		1	1																	1	1	1	1	1	1				1	0	1	3	1	1	1	0	0	0	0	1	1	0
CHHATTISGARH	ENDLINE	CONTROL	CG02		1	1																	1	1	1	1	1	1				1	0	1	3	1	1	1	0	0	0	0	1	1	0
CHHATTISGARH	ENDLINE	CONTROL	CG02		1	1																	1	1	1	1	1	1				1	0	1	3	1	1	1	0	0	0	0	1	1	0
CHHATTISGARH	ENDLINE	CONTROL	CG02		1	1																	1	1	1	1	1	1				1	0	1	3	1	1	1	0	0	0	0	1	1	0
CHHATTISGARH	ENDLINE	CONTROL	CG02	1			1	0	1	1	1	1	1	0	0	0	0	1	0	0	1	1																								1	0	0	0
CHHATTISGARH	ENDLINE	CONTROL	CG02	1			1	0	1	1	1	1	1	1	1	1	0	0	0	0	1	1																								1	0	0	0
CHHATTISGARH	ENDLINE	CONTROL	CG02	1			1	0	1	1	1	1	1	1	1	1	0	1	0	0	1	1																								1	0	0	0
CHHATTISGARH	ENDLINE	CONTROL	CG02	1			1	0	1	1	1	1	1	0	0	0	0	1	1	1	1	1																								1	0	0	0
CHHATTISGARH	ENDLINE	CONTROL	CG02	1			1	0	1	1	1	1	1	1	1	1	0	1	0	0	1	1																								1	0	0	0
CHHATTISGARH	ENDLINE	CONTROL	CG02	1			1	0	1	1	1	1	1	1	1	1	0	1	0	0	1	1																								1	0	0	0
CHHATTISGARH	ENDLINE	CONTROL	CG02	1			1	0	1	1	1	1	1	1	1	0	0	1	0	0	1	1																								1	0	0	0
CHHATTISGARH	ENDLINE	CONTROL	CG02	1			1	0	1	1	1	1	1	1	1	0	0	1	0	0	1	1																								1	0	0	0
CHHATTISGARH	ENDLINE	CONTROL	CG02	1			1	0	1	1	1	1	1	1	1	0	0	1	0	0	1	1																								1	0	0	0
CHHATTISGARH	ENDLINE	CONTROL	CG02	1			1	1	1	1	1	1	1	1	1	1	1	1	0	0	1	1																								1	0	0	0
CHHATTISGARH	ENDLINE	CONTROL	CG02	1			1	1	1	1	1	1	1	1	1	1	1	1	0	0	1	1																								1	0	0	0
CHHATTISGARH	ENDLINE	CONTROL	CG02	1			1	1	1	1	1	1	1	1	1	1	1	1	0	0	1	1																								1	0	0	0
CHHATTISGARH	ENDLINE	CONTROL	CG02	1			1	1	1	1	1	1	1	1	1	1	1	1	0	0	1	1																								1	0	0	0
CHHATTISGARH	ENDLINE	CONTROL	CG02	1			1	1	1	1	1	1	1	1	1	1	0	1	0	0	1	1																								1	0	0	0
CHHATTISGARH	ENDLINE	CONTROL	CG02	1			1	1	1	1	1	1	1	1	1	1	0	1	0	0	1	1																								1	0	0	0
CHHATTISGARH	ENDLINE	CONTROL	CG02	1			1	1	1	1	1	1	1	1	1	1	0	1	0	0	1	1																								1	0	0	0
CHHATTISGARH	ENDLINE	CONTROL	CG02	1			1	1	1	1	1	1	1	1	1	1	0	1	0	0	1	1																								1	0	0	0
CHHATTISGARH	ENDLINE	CONTROL	CG02	1			1	1	1	1	1	1	1	1	1	1	0	1	0	0	1	1																								1	0	0	0
CHHATTISGARH	ENDLINE	CONTROL	CG02	1			1	1	1	1	1	1	1	1	1	1	0	1	0	0	1	1																								1	0	0	0
CHHATTISGARH	ENDLINE	CONTROL	CG02	1			1	1	1	1	1	1	1	1	1	1	0	1	0	0	1	1																								1	0	0	0
ODISHA	BASELINE	INTERVENTION	OD01	1			1	0	0	1	1	1	1	0	0	0	0	0	0	0	0	1																								0	0	0	0
ODISHA	BASELINE	INTERVENTION	OD01		1	1																	1	1	1	1	1	0				1	0	0	1	0	1	1	1	0	1	1	1	1	1
ODISHA	BASELINE	INTERVENTION	OD01	1			1	0	0	1	1	1	1	0	0	0	0	0	0	0	0	1																								0	0	0	0
ODISHA	BASELINE	INTERVENTION	OD01		1	1																	1	1	1	1	1	0				1	0	0	1	0	1	0	1	0	1	1	1	1	1
ODISHA	BASELINE	INTERVENTION	OD01	1			1	0	0	1	1	1	1	0	0	0	0	0	0	0	0	1																								0	0	0	0
ODISHA	BASELINE	INTERVENTION	OD01		1	1																	1	1	1	1	1	0				1	0	0	1	0	0	0	1	0	1	1	1	1	1
ODISHA	BASELINE	INTERVENTION	OD01	1			1	0	0	1	1	1	1	0	0	0	0	0	0	0	0	1																								0	0	0	0
ODISHA	BASELINE	INTERVENTION	OD01		1	1																	1	1	1	1	1	0				1	0	0	1	0	1	0	1	0	1	1	1	1	1
ODISHA	BASELINE	INTERVENTION	OD01	1			1	0	0	1	1	1	1	0	0	0	0	0	0	0	0	1																								0	0	0	0
ODISHA	BASELINE	INTERVENTION	OD01		1	1																	1	1	1	1	1	0				1	0	0	1	0	1	0	1	0	1	1	1	1	1
ODISHA	BASELINE	INTERVENTION	OD01	1			1	0	0	1	1	1	1	0	0	0	0	0	0	0	0	1																								0	0	0	0
ODISHA	BASELINE	INTERVENTION	OD01		1	1																	1	1	1	1	1	0				1	0	0	1	0	1	0	1	0	1	1	1	1	1
ODISHA	BASELINE	INTERVENTION	OD01	1			1	0	0	1	1	1	1	0	0	0	0	0	0	0	0	1																								0	0	0	0
ODISHA	BASELINE	INTERVENTION	OD01		1	1																	1	1	1	1	1	0				1	0	0	1	0	1	0	1	0	1	1	1	1	1
ODISHA	BASELINE	INTERVENTION	OD01	1			1	0	0	1	1	1	1	0	0	0	0	0	0	0	0	1																								0	0	0	0
ODISHA	BASELINE	INTERVENTION	OD01		1	1																	1	1	1	1	1	0				1	0	0	1	0	1	0	1	0	1	1	1	1	1
ODISHA	BASELINE	INTERVENTION	OD01	1			1	0	0	1	1	1	1	0	0	0	0	0	0	0	0	1																								0	0	0	0
ODISHA	BASELINE	INTERVENTION	OD01		1	1																	1	1	1	1	1	0				1	0	0	1	0	1	0	1	0	1	1	1	1	1
ODISHA	BASELINE	INTERVENTION	OD01	1			1	0	0	1	1	1	1	0	0	0	0	0	0	0	0	1																								0	0	0	0
ODISHA	BASELINE	INTERVENTION	OD01		1	1																	1	1	1	1	1	0				1	0	0	1	0	1	0	1	0	1	1	1	1	1
ODISHA	BASELINE	INTERVENTION	OD01	1			1	0	0	1	1	1	1	0	0	0	0	0	0	0	0	1																								0	0	0	0
ODISHA	BASELINE	INTERVENTION	OD01		1	1																	1	1	1	1	1	0				1	0	0	1	0	1	0	1	0	1	1	1	1	1
ODISHA	BASELINE	INTERVENTION	OD01	1			1	0	0	1	1	1	1	0	0	0	0	0	0	0	0	1																								0	0	0	0
ODISHA	BASELINE	INTERVENTION	OD01		1	1																	1	1	1	1	1	0				1	0	0	1	0	1	0	1	0	1	1	1	1	1
ODISHA	BASELINE	INTERVENTION	OD01	1			1	0	0	1	1	1	1	0	0	0	0	0	0	0	0	1																								0	0	0	0
ODISHA	BASELINE	INTERVENTION	OD01		1	1																	1	1	1	1	1	0				1	0	0	1	0	1	0	1	0	1	1	1	1	1
ODISHA	BASELINE	INTERVENTION	OD01	1			1	0	0	1	1	1	1	0	0	0	0	0	0	0	0	1																								0	0	0	0
ODISHA	BASELINE	INTERVENTION	OD01		1	1																	1	1	1	1	1	0				1	0	0	0	0	1	0	1	0	1	1	1	1	1
ODISHA	BASELINE	INTERVENTION	OD01	1			1	0	1	1	0	1	1	0	0	0	0	1	1	0	0	1																								0	0	0	0
ODISHA	BASELINE	INTERVENTION	OD01		1	1																	1	1	1	1	1	1	LOCAL XYLOPAM 2%			1	0	1	1	1	1	0	0	0	0	0	1	1	1
ODISHA	BASELINE	INTERVENTION	OD01	1			1	0	1	1	0	1	1	0	0	0	0	1	1	0	0	1																								0	0	0	0
ODISHA	BASELINE	INTERVENTION	OD01		1	1																	1	1	1	1	1	1	LOCAL XYLOPAM 2%			1	0	1	1	1	1	0	0	0	0	0	1	1	1
ODISHA	BASELINE	INTERVENTION	OD01	1			1	0	1	1	0	1	1	0	0	0	0	1	0	0	0	1																								0	0	0	0
ODISHA	BASELINE	INTERVENTION	OD01		1	1																	1	1	1	1	1	1	LOCAL XYLOPAM 2%			1	0	1	1	1	1	0	0	0	0	0	1	1	1
ODISHA	BASELINE	INTERVENTION	OD01	1			1	0	1	1	0	1	1	0	0	0	0	1	1	0	0	1																								0	0	0	0
ODISHA	BASELINE	INTERVENTION	OD01		1	1																	1	1	1	1	1	1	LOCAL XYLOPAM 2%			1	0	1	1	1	1	0	0	0	0	0	1	1	1
ODISHA	BASELINE	INTERVENTION	OD01	1			1	0	1	1	0	1	1	0	0	0	0	1	1	0	0	1																								0	0	0	0
ODISHA	BASELINE	INTERVENTION	OD01		1	1																	1	1	1	1	1	1	LOCAL XYLOPAM 2%			1	0	1	1	1	1	0	0	0	0	0	1	1	1
ODISHA	BASELINE	INTERVENTION	OD01	1			1	0	1	1	0	1	1	0	0	0	0	1	0	0	0	1																								0	0	0	0
ODISHA	BASELINE	INTERVENTION	OD01		1	1																	1	1	1	1	1	1	LOCAL XYLOPAM 2%			1	0	1	1	1	1	0	0	0	0	0	1	1	1
ODISHA	BASELINE	CONTROL	OD02	1			1	0	1	1	0	1	1	1	0	0	0	1	1	0	0	1																								0	0	0	0
ODISHA	BASELINE	CONTROL	OD02		1	1																	0	0	1	1	1	0				1	1	1	3	1	0	0	0	0	0	0	1	1	1
ODISHA	BASELINE	CONTROL	OD02	1			1	0	1	1	0	1	1	1	0	0	0	1	1	0	0	1																								0	0	0	0
ODISHA	BASELINE	CONTROL	OD02		1	1																	0	0	1	1	1	0				1	1	1	3	1	0	0	0	0	0	0	1	1	1
ODISHA	BASELINE	CONTROL	OD02	1			1	0	1	1	0	1	1	1	0	0	0	1	1	0	0	1																								0	0	0	0
ODISHA	BASELINE	CONTROL	OD02		1	1																	0	0	1	1	1	0				1	1	1	3	1	0	0	0	0	0	0	1	1	1
ODISHA	BASELINE	CONTROL	OD02	1			1	0	1	1	0	1	1	1	0	0	0	1	1	0	0	1																								0	0	0	0
ODISHA	BASELINE	CONTROL	OD02		1	1																	0	0	1	1	1	0				1	1	1	3	1	0	0	0	0	0	0	1	1	1
ODISHA	BASELINE	CONTROL	OD02	1			1	0	1	1	0	1	1	1	0	0	0	1	1	0	0	1																								0	0	0	0
ODISHA	BASELINE	CONTROL	OD02		1	1																	0	0	1	1	1	0				1	1	1	3	1	0	0	0	0	0	0	1	1	1
ODISHA	BASELINE	CONTROL	OD02	1			1	0	1	1	0	1	1	1	0	0	0	1	1	0	0	1																								0	0	0	0
ODISHA	BASELINE	CONTROL	OD02		1	1																	0	0	1	1	1	0				1	1	1	3	1	0	0	0	0	0	0	1	1	1
ODISHA	BASELINE	CONTROL	OD02	1			1	0	1	1	0	1	1	1	0	0	0	1	1	0	0	1																								0	0	0	0
ODISHA	BASELINE	CONTROL	OD02		1	1																	0	0	1	1	1	0				1	1	1	3	1	0	0	0	0	0	0	1	1	1
ODISHA	BASELINE	CONTROL	OD02	1			1	0	1	1	0	1	1	1	0	0	0	1	1	0	0	1																								0	0	0	0
ODISHA	BASELINE	CONTROL	OD02		1	1																	0	0	1	1	1	0				1	1	1	3	1	0	0	0	0	0	0	1	1	1
ODISHA	BASELINE	CONTROL	OD02	1			1	0	0	0	0	1	1	1	1	0	0	1	1	0	0	1																								0	0	0	0
ODISHA	BASELINE	CONTROL	OD02		1	1																	0	1	1	1	1	0				1	1	1	3	1	0	0	0	0	0	0	1	1	1
ODISHA	BASELINE	CONTROL	OD02	1			1	0	0	0	0	1	1	1	1	0	0	1	1	0	0	1																								0	0	0	0
ODISHA	BASELINE	CONTROL	OD02		1	1																	0	1	1	1	1	0				1	1	1	3	1	0	0	0	0	0	0	1	1	1
ODISHA	BASELINE	CONTROL	OD02	1			1	0	0	0	0	1	1	1	1	0	0	1	1	0	0	1																								0	0	0	0
ODISHA	BASELINE	CONTROL	OD02		1	1																	0	1	1	1	1	0				1	1	1	3	1	0	0	0	0	0	0	1	1	1
ODISHA	BASELINE	CONTROL	OD02	1			1	0	0	0	0	1	1	1	1	0	0	1	1	0	0	1																								0	0	0	0
ODISHA	BASELINE	CONTROL	OD02		1	1																	0	1	1	1	1	0				1	1	1	3	1	0	0	0	0	0	0	1	1	1
ODISHA	BASELINE	CONTROL	OD02	1			1	0	1	1	1	1	1	1	1	0	0	1	1	0	0	1																								0	0	0	0
ODISHA	BASELINE	CONTROL	OD02		1	1																	0	1	1	1	1	0				1	1	1	1	1	0	0	0	0	0	0	1	1	1
ODISHA	BASELINE	CONTROL	OD02	1			1	0	1	1	1	1	1	1	1	0	0	1	1	0	0	1																								0	0	0	0
ODISHA	BASELINE	CONTROL	OD02		1	1																	0	1	1	1	1	0				1	1	1	3	1	0	0	0	0	0	0	1	1	1
ODISHA	BASELINE	CONTROL	OD02	1			1	0	0	0	0	1	1	1	1	0	0	1	1	0	0	1																								0	0	0	0
ODISHA	BASELINE	CONTROL	OD02		1	1																	0	1	1	1	1	0				1	1	1	3	1	0	0	0	0	0	0	1	1	1
ODISHA	BASELINE	CONTROL	OD02	1			1	0	0	0	0	1	1	1	1	0	0	1	1	0	0	1																								0	0	0	0
ODISHA	BASELINE	CONTROL	OD02		1	1																	0	1	1	1	1	0				1	1	1	3	1	0	0	0	0	0	0	1	1	1
ODISHA	BASELINE	CONTROL	OD02	1			1	0	0	0	0	1	1	1	1	0	0	1	1	0	0	1																								0	0	0	0
ODISHA	BASELINE	CONTROL	OD02		1	1																	0	1	1	1	1	0				1	1	1	3	1	0	0	0	0	0	0	1	1	1
ODISHA	BASELINE	CONTROL	OD02	1			1	0	0	0	0	1	1	1	1	0	0	1	1	0	0	1																								0	0	0	0
ODISHA	BASELINE	CONTROL	OD02		1	1																	0	1	1	1	1	0				1	1	1	3	1	0	0	0	0	0	0	1	1	1
ODISHA	BASELINE	CONTROL	OD02	1			1	0	0	0	0	1	1	1	1	0	0	1	1	0	0	1																								0	0	0	0
ODISHA	BASELINE	CONTROL	OD02		1	1																	0	1	1	1	0	0				0	1	1	3	1	0	0	0	0	0	0	1	1	1
ODISHA	BASELINE	CONTROL	OD02	1			1	0	0	0	0	1	1	1	1	0	0	1	1	0	0	1																								0	0	0	0
ODISHA	BASELINE	CONTROL	OD02		1	1																	0	1	1	1	0	0				1	1	1	3	1	0	0	0	0	0	0	1	1	1
ODISHA	BASELINE	INTERVENTION	OD03	1			1	1	0	0	0	1	1	0	0	0	0	0	0	0	0	1																								0	1	0	1
ODISHA	BASELINE	INTERVENTION	OD03		1	1																	1	1	1	1	0	0				1	1	3	3	1	0	1	0	0	0	0	1	1	1
ODISHA	BASELINE	INTERVENTION	OD03	1			1	0	0	0	0	1	1	0	0	0	0	0	0	0	0	1																								0	1	0	1
ODISHA	BASELINE	INTERVENTION	OD03		1	1																	1	1	1	1	0	0				1	1	1	3	1	0	1	0	0	0	0	1	1	1
ODISHA	BASELINE	INTERVENTION	OD03	1			1	0	0	0	0	1	1	0	0	0	0	0	0	0	0	1																								0	1	0	1
ODISHA	BASELINE	INTERVENTION	OD03		1	1																	1	1	1	1	0	0				1	1	1	1	1	0	1	0	0	0	0	1	1	1
ODISHA	BASELINE	INTERVENTION	OD03	1			1	0	0	0	0	1	1	0	0	0	0	0	0	0	0	1																								1	1	0	1
ODISHA	BASELINE	INTERVENTION	OD03		1	1																	1	1	1	1	0	0				1	1	1	1	1	1	1	1	0	0	0	1	1	1
ODISHA	BASELINE	INTERVENTION	OD03	1			1	0	0	0	0	1	1	0	0	0	0	0	0	0	0	1																								1	1	0	1
ODISHA	BASELINE	INTERVENTION	OD03		1	1																	1	1	1	1	0	0				1	1	1	3	1	1	1	1	0	0	0	1	1	1
ODISHA	BASELINE	INTERVENTION	OD03	1			1	1	0	0	0	1	1	1	1	0	0	1	0	0	0	1																								1	1	0	0
ODISHA	BASELINE	INTERVENTION	OD03		1	1																	1	1	1	0	1	0				1	1	0	3	1	0	1	0	0	0	0	1	1	1
ODISHA	BASELINE	INTERVENTION	OD03	1			1	1	1	1	0	1	1	1	1	0	0	1	0	0	0	1																								1	1	0	0
ODISHA	BASELINE	INTERVENTION	OD03		1	1																	1	1	1	0	1	0				1	1	0	3	1	0	1	0	0	0	0	1	1	1
ODISHA	BASELINE	INTERVENTION	OD03	1			1	1	0	0	0	1	1	1	1	0	0	1	0	0	0	1																								1	1	1	1
ODISHA	BASELINE	INTERVENTION	OD03		1	1																	1	1	1	0	1	0				1	1	0	3	1	0	1	0	0	0	0	1	1	1
ODISHA	BASELINE	INTERVENTION	OD03	1			1	1	1	1	1	1	1	1	1	0	0	1	0	0	0	1																								1	0	0	0
ODISHA	BASELINE	INTERVENTION	OD03		1	1																	1	1	1	0	1	0				1	1	0	3	1	0	1	0	0	0	0	1	1	1
ODISHA	BASELINE	INTERVENTION	OD03	1			1	1	1	1	0	1	1	1	1	0	0	1	0	0	0	1																								1	0	0	0
ODISHA	BASELINE	INTERVENTION	OD03		1	1																	1	1	1	0	1	0				1	1	0	3	1	0	1	0	0	0	0	1	1	1
ODISHA	BASELINE	INTERVENTION	OD03	1			1	1	1	1	0	1	1	1	1	0	0	1	0	0	0	1																								1	0	0	0
ODISHA	BASELINE	INTERVENTION	OD03		1	1																	1	1	1	0	1	0				1	1	0	3	1	0	1	0	0	0	0	1	1	1
ODISHA	BASELINE	INTERVENTION	OD03	1			1	1	1	1	0	1	1	1	1	0	0	1	0	0	0	1																								0	0	0	0
ODISHA	BASELINE	INTERVENTION	OD03		1	1																	1	1	1	0	1	0				1	1	0	3	1	0	1	0	0	0	0	1	1	1
ODISHA	BASELINE	INTERVENTION	OD03	1			1	1	1	1	0	1	1	1	1	0	0	1	0	0	0	1																								1	0	0	0
ODISHA	BASELINE	INTERVENTION	OD03		1	1																	1	1	1	0	1	0				1	1	0	3	1	0	1	0	0	0	0	1	1	1
ODISHA	BASELINE	INTERVENTION	OD03	1			1	1	1	1	1	1	1	1	0	0	0	0	0	1	0	1																								0	0	0	0
ODISHA	BASELINE	INTERVENTION	OD03		1	1																	0	0	1	1	0	1	DICLOPHAN			1	1	1	3	1	1	0	0	0	0	0	1	1	1
ODISHA	BASELINE	INTERVENTION	OD03	1			1	1	1	1	1	1	1	1	0	0	0	1	0	0	0	1																								0	1	1	0
ODISHA	BASELINE	INTERVENTION	OD03		1	1																	0	0	1	1	1	1	DICLOPHAN			0	0	0	3	1	1	0	0	0	0	0	1	1	1
ODISHA	BASELINE	INTERVENTION	OD03	1			1	1	1	0	1	1	1	1	1	0	0	1	0	0	0	1																								0	1	1	0
ODISHA	BASELINE	INTERVENTION	OD03		1	1																	0	0	1	1	1	1	DICLOPHAN			1	1	1	3	1	1	0	0	0	0	0	1	1	1
ODISHA	BASELINE	INTERVENTION	OD03	1			1	1	1	1	1	1	1	1	0	0	0	1	0	0	0	1																								0	1	1	0
ODISHA	BASELINE	INTERVENTION	OD03		1	1																	0	0	1	1	0	1	DICLOPHAN			0	0	0	3	1	1	0	0	0	0	0	1	1	1
ODISHA	BASELINE	INTERVENTION	OD03	1			1	1	1	1	1	1	1	1	0	0	0	1	0	0	0	1																								0	1	1	0
ODISHA	BASELINE	INTERVENTION	OD03		1	1																	0	0	1	1	0	1	DICLOPHAN			1	1	1	3	1	1	0	0	0	0	0	1	1	1
ODISHA	BASELINE	INTERVENTION	OD03	1			1	1	1	1	1	1	1	1	0	0	0	1	0	0	0	1																								0	1	1	0
ODISHA	BASELINE	INTERVENTION	OD03		1	1																	0	0	1	1	0	1	DICLOPHAN			1	1	1	3	1	1	0	0	0	0	0	1	1	1
ODISHA	BASELINE	INTERVENTION	OD03	1			1	1	1	1	1	1	1	1	0	0	0	1	0	0	0	1																								0	1	1	0
ODISHA	BASELINE	INTERVENTION	OD03		1	1																	0	0	1	1	0	1	DICLOPHAN			0	0	0	3	1	1	0	0	0	0	0	1	1	1
ODISHA	BASELINE	CONTROL	OD04	1			1	1	0	0	0	1	1	1	0	0	0	0	0	0	0	1																								0	0	0	0
ODISHA	BASELINE	CONTROL	OD04		1	1																	1	1	1	1	1	0				0	0	0	3	1	0	0	0	0	0	0	1	1	1
ODISHA	BASELINE	CONTROL	OD04	1			1	1	0	0	0	1	1	1	0	0	0	0	0	0	0	1																								0	0	0	0
ODISHA	BASELINE	CONTROL	OD04		1	1																	1	1	1	1	1	0				1	1	0	0	1	0	0	0	0	0	0	1	1	1
ODISHA	BASELINE	CONTROL	OD04	1			1	1	0	0	0	1	1	1	0	0	0	0	0	0	0	1																								0	0	0	0
ODISHA	BASELINE	CONTROL	OD04		1	1																	1	1	1	1	1	0				0	0	0	0	1	0	0	0	0	0	0	1	1	1
ODISHA	BASELINE	CONTROL	OD04	1			1	1	0	0	0	1	1	1	0	0	0	0	0	0	0	1																								0	0	0	0
ODISHA	BASELINE	CONTROL	OD04		1	1																	1	1	1	1	1	0				1	0	0	0	1	0	0	0	0	0	0	1	1	1
ODISHA	BASELINE	CONTROL	OD04	1			1	1	0	0	0	1	1	1	0	0	0	0	0	0	0	1																								0	0	0	0
ODISHA	BASELINE	CONTROL	OD04		1	1																	1	1	1	1	1	0				1	0	0	0	1	0	0	0	0	0	0	1	1	1
ODISHA	BASELINE	CONTROL	OD04	1			1	1	0	0	0	1	1	1	0	0	0	0	0	0	0	1																								1	0	0	0
ODISHA	BASELINE	CONTROL	OD04		1	1																	1	1	1	1	1	0				0	0	0	0	1	0	0	0	0	0	0	1	1	1
ODISHA	BASELINE	CONTROL	OD04	1			1	1	0	0	0	1	1	1	0	0	0	0	0	0	0	1																								1	0	0	0
ODISHA	BASELINE	CONTROL	OD04		1	1																	1	1	1	1	1	0				0	0	0	0	1	0	0	0	0	0	0	1	1	1
ODISHA	BASELINE	CONTROL	OD04	1			1	1	0	0	0	1	1	1	0	0	0	0	0	0	0	1																								1	0	0	0
ODISHA	BASELINE	CONTROL	OD04		1	1																	1	1	1	1	1	0				1	0	0	3	1	0	0	0	0	0	0	1	1	1
ODISHA	BASELINE	CONTROL	OD04	1			1	1	0	0	0	1	1	1	0	0	0	0	0	0	0	1																								1	0	0	0
ODISHA	BASELINE	CONTROL	OD04		1	1																	1	1	1	1	0	0				0	0	0	3	1	0	0	0	0	0	0	1	1	1
ODISHA	BASELINE	CONTROL	OD04	1			1	1	0	0	0	1	1	1	0	0	0	0	0	0	0	1																								1	0	0	0
ODISHA	BASELINE	CONTROL	OD04		1	1																	1	1	1	1	0	0				1	0	0	3	1	0	0	0	0	0	0	1	1	1
ODISHA	BASELINE	CONTROL	OD04	1			1	1	0	0	0	1	1	1	0	0	0	0	0	0	0	1																								1	0	0	0
ODISHA	BASELINE	CONTROL	OD04		1	1																	1	1	1	1	0	0				0	0	0	3	1	0	0	0	0	0	0	1	1	1
ODISHA	BASELINE	CONTROL	OD04	1			1	1	0	0	0	1	1	1	0	0	0	0	0	0	0	1																								1	0	0	0
ODISHA	BASELINE	CONTROL	OD04		1	1																	1	1	1	1	0	0				0	0	0	3	1	0	0	0	0	0	0	1	1	1
ODISHA	BASELINE	CONTROL	OD04	1			1	1	0	0	0	1	1	1	1	0	0	0	0	0	0	1																								0	0	0	0
ODISHA	BASELINE	CONTROL	OD04		1	1																	1	1	1	1	1	0				1	1	1	3	1	0	1	0	0	0	0	1	1	1
ODISHA	BASELINE	CONTROL	OD04	1			1	1	0	0	0	1	1	1	0	0	0	0	0	0	0	1																								0	0	0	0
ODISHA	BASELINE	CONTROL	OD04		1	1																	1	1	1	1	1	0				0	0	1	3	1	0	0	0	0	0	0	1	1	1
ODISHA	BASELINE	CONTROL	OD04	1			1	1	0	0	0	1	1	1	1	0	0	0	0	0	0	1																								0	0	0	0
ODISHA	BASELINE	CONTROL	OD04		1	1																	1	1	1	1	1	0				1	1	1	3	1	0	0	0	0	0	0	1	1	1
ODISHA	BASELINE	CONTROL	OD04	1			1	1	0	0	0	1	1	1	1	0	0	0	0	0	0	1																								0	0	0	0
ODISHA	BASELINE	CONTROL	OD04		1	1																	1	1	1	1	0	0				1	0	0	3	1	0	1	0	0	0	0	1	1	1
ODISHA	BASELINE	CONTROL	OD04	1			1	1	0	0	0	1	1	1	1	0	0	0	0	0	0	1																								0	0	0	0
ODISHA	BASELINE	CONTROL	OD04		1	1																	1	1	1	1	1	0				1	0	1	3	1	0	1	0	0	0	0	1	1	1
ODISHA	BASELINE	CONTROL	OD04	1			1	1	0	0	0	1	1	1	1	0	0	0	0	0	0	1																								0	0	0	0
ODISHA	BASELINE	CONTROL	OD04		1	1																	1	1	1	1	1	0				1	1	1	3	1	0	1	0	0	0	0	1	1	1
ODISHA	BASELINE	CONTROL	OD04	1			1	1	0	0	0	1	1	1	1	0	0	0	0	0	0	1																								0	0	0	0
ODISHA	BASELINE	CONTROL	OD04		1	1																	1	1	1	1	1	0				1	0	1	3	1	0	1	0	0	0	0	1	1	1
ODISHA	BASELINE	CONTROL	OD04	1			1	1	0	0	0	1	1	1	1	0	0	0	0	0	0	1																								0	0	0	0
ODISHA	BASELINE	CONTROL	OD04		1	1																	1	1	1	1	1	0				1	1	1	3	1	0	1	0	0	0	0	1	1	1
ODISHA	BASELINE	INTERVENTION	OD05	1			1	0	0	0	0	1	1	0	0	0	0	0	0	0	0	1																								1	0	0	0
ODISHA	BASELINE	INTERVENTION	OD05		1	1																	1	1	1	1	1	0				1	0	0	1	1	1	0	0	0	0	0	1	1	1
ODISHA	BASELINE	INTERVENTION	OD05	1			1	0	0	0	0	1	1	0	0	0	0	0	0	0	0	1																								1	0	0	0
ODISHA	BASELINE	INTERVENTION	OD05		1	1																	1	1	1	0	1	1				1	1	1	1	1	1	0	1	1	1	1	1	1	1
ODISHA	BASELINE	INTERVENTION	OD05	1			1	0	0	0	0	1	1	0	0	0	0	0	0	0	0	1																								1	0	0	0
ODISHA	BASELINE	INTERVENTION	OD05		1	1																	1	1	1	0	1	1				1	1	1	1	1	1	0	1	1	1	1	1	1	1
ODISHA	BASELINE	INTERVENTION	OD05	1			1	0	0	0	0	1	1	0	0	0	0	0	0	0	0	1																								1	0	0	0
ODISHA	BASELINE	INTERVENTION	OD05		1	1																	1	1	1	0	1	1				1	1	1	1	1	1	0	1	1	1	1	1	1	1
ODISHA	BASELINE	INTERVENTION	OD05	1			1	0	0	0	0	1	1	0	0	0	0	0	0	0	0	1																								1	0	0	0
ODISHA	BASELINE	INTERVENTION	OD05		1	1																	1	1	1	1	1	1	LOCAL XYLOCEINE			1	0	0	1	1	1	1	1	1	1	1	1	1	1
ODISHA	BASELINE	INTERVENTION	OD05	1			1	0	0	0	0	1	1	0	0	0	0	0	0	0	0	1																								1	0	0	0
ODISHA	BASELINE	INTERVENTION	OD05		1	1																	1	1	1	1	1	1	LOCAL XYLOCEINE			1	0	0	1	1	1	1	1	1	1	1	1	1	1
ODISHA	BASELINE	INTERVENTION	OD05	1			1	0	0	0	0	1	1	0	0	0	0	0	0	0	0	1																								1	0	0	0
ODISHA	BASELINE	INTERVENTION	OD05		1	1																	1	1	1	1	1	1	LOCAL XYLOCEINE			1	0	0	1	1	1	1	1	1	1	1	1	1	1
ODISHA	BASELINE	INTERVENTION	OD05	1			1	0	0	0	0	1	1	0	0	0	0	0	0	0	0	1																								1	0	0	0
ODISHA	BASELINE	INTERVENTION	OD05		1	1																	1	1	1	1	1	1	LOCAL XYLOCEINE			1	0	0	1	1	1	1	1	1	1	1	1	1	1
ODISHA	BASELINE	INTERVENTION	OD05	1			1	0	0	0	0	1	1	0	0	0	0	0	0	0	0	1																								1	0	0	0
ODISHA	BASELINE	INTERVENTION	OD05		1	1																	1	1	1	1	1	1	LOCAL XYLOCEINE			1	0	0	1	1	1	1	1	1	1	1	1	1	1
ODISHA	BASELINE	INTERVENTION	OD05	1			1	0	0	0	0	1	1	0	0	0	0	0	0	0	0	1																								1	0	0	0
ODISHA	BASELINE	INTERVENTION	OD05		1	1																	1	1	1	1	1	1	LOCAL XYLOCEINE			1	0	0	1	1	1	1	1	1	1	1	1	1	1
ODISHA	BASELINE	INTERVENTION	OD05	1			1	0	0	0	0	1	1	0	0	0	0	0	0	0	0	1																								1	0	0	0
ODISHA	BASELINE	INTERVENTION	OD05		1	1																	1	1	1	1	1	1	LOCAL XYLOCEINE			1	0	0	1	1	1	1	1	1	1	1	1	1	1
ODISHA	BASELINE	INTERVENTION	OD05	1			1	0	0	0	0	1	1	0	0	0	0	0	0	0	0	1																								1	0	0	0
ODISHA	BASELINE	INTERVENTION	OD05		1	1																	1	1	1	1	1	0				1	0	0	1	1	1	0	0	0	0	0	1	1	1
ODISHA	BASELINE	INTERVENTION	OD05	1			1	0	0	0	0	1	1	0	0	0	0	0	0	0	0	1																								1	0	0	0
ODISHA	BASELINE	INTERVENTION	OD05		1	1																	1	1	1	1	1	0				1	0	0	1	1	1	0	0	0	0	0	1	1	1
ODISHA	BASELINE	INTERVENTION	OD05	1			1	0	0	0	0	1	1	0	0	0	0	0	0	0	0	1																								1	0	0	0
ODISHA	BASELINE	INTERVENTION	OD05		1	1																	1	1	1	1	1	0				1	0	0	1	1	1	0	0	0	0	0	1	1	1
ODISHA	BASELINE	INTERVENTION	OD05	1			1	0	0	0	0	1	1	0	1	0	0	0	0	0	0	1																								1	0	0	0
ODISHA	BASELINE	INTERVENTION	OD05		1	1																	1	1	1	1	1	1				1	1	1	1	1	1	0	1	1	1	1	1	1	1
ODISHA	BASELINE	INTERVENTION	OD05	1			1	1	0	0	0	1	1	1	1	0	0	0	0	0	0	1																								1	0	0	0
ODISHA	BASELINE	INTERVENTION	OD05		1	1																	1	1	1	0	1	1				1	1	1	1	1	1	0	1	1	1	1	1	1	1
ODISHA	BASELINE	INTERVENTION	OD05	1			1	0	0	0	0	1	1	0	0	0	0	0	0	0	0	1																								1	0	0	0
ODISHA	BASELINE	INTERVENTION	OD05		1	1																	1	1	1	0	1	1				1	1	1	1	1	1	0	1	1	1	1	1	1	1
ODISHA	BASELINE	INTERVENTION	OD05	1			1	1	0	0	0	1	1	1	0	0	0	0	0	0	0	1																								1	0	0	0
ODISHA	BASELINE	INTERVENTION	OD05		1	1																	1	1	1	0	1	1				1	1	1	1	1	1	0	1	1	1	1	1	1	1
ODISHA	BASELINE	INTERVENTION	OD05	1			1	0	0	0	0	1	1	1	0	0	0	0	0	0	0	1																								1	0	0	0
ODISHA	BASELINE	INTERVENTION	OD05		1	1																	1	1	1	1	1	0				1	0	0	1	1	1	0	0	0	0	0	1	1	1
ODISHA	BASELINE	INTERVENTION	OD05	1			1	1	0	0	0	1	1	1	0	0	0	0	0	0	0	1																								1	0	0	0
ODISHA	BASELINE	INTERVENTION	OD05		1	1																	1	1	1	0	1	1				1	1	1	1	1	1	0	1	1	1	1	1	1	1
ODISHA	BASELINE	CONTROL	OD06	1			1	1	0	0	0	1	1	1	0	0	0	1	0	0	0	1																								0	0	0	0
ODISHA	BASELINE	CONTROL	OD06		1	1																	0	0	1	1	1	0				0	0	0	3	1	0	0	0	0	0	0	1	1	1
ODISHA	BASELINE	CONTROL	OD06	1			1	1	1	0	1	1	1	1	0	0	0	1	0	0	0	1																								0	0	0	0
ODISHA	BASELINE	CONTROL	OD06		1	1																	0	0	1	1	1	0				0	0	0	3	1	0	0	0	0	0	0	1	1	1
ODISHA	BASELINE	CONTROL	OD06	1			1	1	0	0	0	1	1	1	0	0	0	1	0	0	0	1																								0	0	0	0
ODISHA	BASELINE	CONTROL	OD06		1	1																	0	0	1	1	1	0				0	0	0	3	1	0	0	0	0	0	0	1	1	1
ODISHA	BASELINE	CONTROL	OD06	1			1	1	0	0	0	1	1	1	0	0	0	1	0	0	0	1																								0	0	0	0
ODISHA	BASELINE	CONTROL	OD06		1	1																	0	0	1	1	1	0				1	0	0	3	1	0	0	0	0	0	0	1	1	1
ODISHA	BASELINE	CONTROL	OD06	1			1	1	0	0	0	1	1	1	0	0	0	1	0	0	0	1																								0	0	0	0
ODISHA	BASELINE	CONTROL	OD06		1	1																	0	0	1	1	1	0				0	0	0	3	1	0	0	0	0	0	0	1	1	1
ODISHA	BASELINE	CONTROL	OD06	1			1	1	0	0	0	1	1	1	0	0	0	1	0	0	0	1																								0	0	0	0
ODISHA	BASELINE	CONTROL	OD06		1	1																	0	0	1	1	0	0				0	0	0	3	1	0	0	0	0	0	0	1	1	1
ODISHA	BASELINE	CONTROL	OD06	1			1	1	0	0	0	1	1	1	0	0	0	1	0	0	0	1																								0	0	0	0
ODISHA	BASELINE	CONTROL	OD06		1	1																	0	0	1	1	1	0				0	0	0	3	1	0	0	0	0	0	0	1	1	1
ODISHA	BASELINE	CONTROL	OD06	1			1	1	1	0	1	1	1	1	0	0	0	1	0	0	0	1																								0	0	0	0
ODISHA	BASELINE	CONTROL	OD06		1	1																	0	0	1	0	1	0				1	0	0	3	1	0	0	0	0	0	0	1	1	1
ODISHA	BASELINE	CONTROL	OD06	1			1	1	1	0	1	1	1	1	0	0	0	1	0	0	0	1																								0	0	0	0
ODISHA	BASELINE	CONTROL	OD06		1	1																	0	0	1	0	0	0				0	0	0	3	1	0	0	0	0	0	0	1	1	1
ODISHA	BASELINE	CONTROL	OD06	1			1	1	1	0	1	1	1	1	0	0	0	1	0	0	0	1																								0	0	0	0
ODISHA	BASELINE	CONTROL	OD06		1	1																	0	0	1	0	1	0				0	0	0	3	1	0	0	0	0	0	0	1	1	1
ODISHA	BASELINE	CONTROL	OD06	1			1	1	1	0	1	1	1	1	0	0	0	1	0	0	0	1																								0	0	0	0
ODISHA	BASELINE	CONTROL	OD06		1	1																	0	0	1	0	1	0				0	0	0	3	1	0	0	0	0	0	0	1	1	1
ODISHA	BASELINE	CONTROL	OD06	1			1	1	1	0	1	1	1	1	0	0	0	1	0	0	0	1																								0	0	0	0
ODISHA	BASELINE	CONTROL	OD06		1	1																	0	0	1	0	0	0				0	1	0	3	1	0	0	0	0	0	0	1	1	1
ODISHA	BASELINE	CONTROL	OD06	1			1	1	0	0	0	1	1	0	0	0	0	0	0	0	0	1																								0	0	0	0
ODISHA	BASELINE	CONTROL	OD06		1	1																	0	0	1	1	1	0				1	1	1	3	1	0	1	0	0	0	0	1	1	1
ODISHA	BASELINE	CONTROL	OD06	1			1	1	0	0	0	1	1	0	0	0	0	0	0	0	0	1																								0	0	0	0
ODISHA	BASELINE	CONTROL	OD06		1	1																	0	0	1	1	1	0				1	0	1	3	1	0	1	0	0	0	0	1	1	1
ODISHA	BASELINE	CONTROL	OD06	1			1	1	0	0	0	1	1	0	0	0	0	0	0	0	0	1																								0	0	0	0
ODISHA	BASELINE	CONTROL	OD06		1	1																	0	0	1	1	1	0				1	0	1	3	1	0	1	0	0	0	0	1	1	1
ODISHA	BASELINE	CONTROL	OD06	1			1	1	0	0	0	1	1	0	0	0	0	0	0	0	0	1																								0	0	0	0
ODISHA	BASELINE	CONTROL	OD06		1	1																	0	0	1	1	1	0				1	0	1	3	1	0	1	0	0	0	0	1	1	1
ODISHA	BASELINE	CONTROL	OD06	1			1	1	0	0	0	1	1	0	0	0	0	0	0	0	0	1																								0	0	0	0
ODISHA	BASELINE	CONTROL	OD06		1	1																	0	0	1	1	1	0				1	1	1	3	1	0	1	0	0	0	0	1	1	1
ODISHA	BASELINE	CONTROL	OD06	1			1	1	0	0	0	1	1	0	0	0	0	0	0	0	0	1																								0	0	0	0
ODISHA	BASELINE	CONTROL	OD06		1	1																	0	0	1	1	1	0				1	0	0	3	1	0	0	0	0	0	0	1	1	1
ODISHA	BASELINE	CONTROL	OD06	1			1	1	0	0	0	1	1	0	0	0	0	0	0	0	0	1																								0	0	0	0
ODISHA	BASELINE	CONTROL	OD06		1	1																	0	0	1	1	0	0				0	0	0	3	1	0	0	0	0	0	0	1	1	1
ODISHA	BASELINE	CONTROL	OD06	1			1	1	0	0	0	1	1	0	0	0	0	0	0	0	0	1																								0	0	0	0
ODISHA	BASELINE	CONTROL	OD06		1	1																	0	0	1	1	0	0				0	0	0	3	1	0	0	0	0	0	0	1	1	1
ODISHA	BASELINE	INTERVENTION	OD07	1			1	0	0	0	1	1	1	1	1	1	1	0	1	1	1	1																								0	0	0	0
ODISHA	BASELINE	INTERVENTION	OD07		1	1																	1	0	1	1	1	1				1	1	1	1	1	0	0	0	0	0	0	1	1	1
ODISHA	BASELINE	INTERVENTION	OD07	1			1	0	0	1	1	1	1	1	1	1	1	1	0	1	1	1																								0	0	0	0
ODISHA	BASELINE	INTERVENTION	OD07		1	1																	1	1	1	1	1	1				1	1	1	1	1	0	0	0	0	0	0	1	1	1
ODISHA	BASELINE	INTERVENTION	OD07	1			1	1	0	0	0	1	1	0	0	0	0	1	1	1	1	1																								1	0	0	0
ODISHA	BASELINE	INTERVENTION	OD07		1	1																	1	0	1	1	1	1				1	1	1	1	1	0	0	0	0	0	0	1	1	1
ODISHA	BASELINE	INTERVENTION	OD07	1			1	0	1	0	0	1	1	1	0	0	0	1	0	1	1	1																								0	0	0	0
ODISHA	BASELINE	INTERVENTION	OD07		1	1																	1	1	1	1	1	1				1	1	1	3	1	0	0	0	0	0	0	1	1	1
ODISHA	BASELINE	INTERVENTION	OD07	1			1	0	1	0	0	1	1	1	0	0	0	1	0	1	0	1																								0	0	0	0
ODISHA	BASELINE	INTERVENTION	OD07		1	1																	1	1	1	1	1	1				1	1	1	1	1	0	0	0	0	0	0	1	1	1
ODISHA	BASELINE	INTERVENTION	OD07	1			1	0	1	1	1	1	1	1	1	1	1	0	0	0	0	1																								1	0	0	0
ODISHA	BASELINE	INTERVENTION	OD07		1	1																	1	1	1	1	1	1				1	1	1	3	1	0	0	0	0	0	0	1	1	1
ODISHA	BASELINE	INTERVENTION	OD07	1			1	0	1	1	1	1	1	1	1	1	1	0	0	0	0	1																								1	0	0	0
ODISHA	BASELINE	INTERVENTION	OD07		1	1																	1	1	1	1	1	1				1	1	1	3	1	0	0	1	1	0	0	1	1	1
ODISHA	BASELINE	INTERVENTION	OD07	1			1	0	1	1	1	1	1	1	1	1	1	0	0	0	0	1																								1	0	0	0
ODISHA	BASELINE	INTERVENTION	OD07		1	1																	1	1	1	1	1	1				1	1	1	3	1	0	0	0	0	0	0	1	1	1
ODISHA	BASELINE	INTERVENTION	OD07	1			1	1	1	1	1	1	1	0	0	0	0	1	0	0	1	1																								0	0	0	0
ODISHA	BASELINE	INTERVENTION	OD07		1	1																	1	1	1	1	1	1				1	1	1	1	1	0	0	0	0	0	0	1	1	1
ODISHA	BASELINE	INTERVENTION	OD07	1			1	1	0	1	0	1	1	0	0	0	0	1	0	0	1	1																								0	0	0	0
ODISHA	BASELINE	INTERVENTION	OD07		1	1																	1	1	1	1	1	1				1	1	1	3	1	0	0	0	0	0	0	1	1	1
ODISHA	BASELINE	INTERVENTION	OD07	1			1	1	0	1	0	1	1	0	0	0	0	0	0	0	1	1																								0	0	0	0
ODISHA	BASELINE	INTERVENTION	OD07		1	1																	1	1	1	1	1	1				1	1	1	1	1	0	0	0	0	0	0	1	1	1
ODISHA	BASELINE	INTERVENTION	OD07	1			1	1	1	1	1	1	1	0	0	0	0	1	0	0	1	1																								0	0	0	0
ODISHA	BASELINE	INTERVENTION	OD07		1	1																	1	1	1	1	1	1				1	1	1	3	1	0	0	0	0	0	1	1	1	1
ODISHA	BASELINE	INTERVENTION	OD07	1			1	1	1	1	1	1	1	0	0	0	0	0	0	0	1	1																								1	0	0	0
ODISHA	BASELINE	INTERVENTION	OD07		1	1																	1	1	1	1	1	1				1	1	1	3	1	0	0	0	0	0	0	1	1	1
ODISHA	BASELINE	INTERVENTION	OD07	1			1	1	0	1	0	1	1	0	1	0	0	1	0	0	1	1																								0	0	0	0
ODISHA	BASELINE	INTERVENTION	OD07		1	1																	1	1	1	1	1	1				1	1	1	3	1	0	0	0	0	0	0	1	1	1
ODISHA	BASELINE	INTERVENTION	OD07	1			1	1	0	1	0	1	1	0	0	0	0	1	0	0	1	1																								0	0	0	0
ODISHA	BASELINE	INTERVENTION	OD07		1	1																	1	1	1	1	1	1				1	1	1	3	1	0	0	0	0	0	0	1	1	1
ODISHA	BASELINE	INTERVENTION	OD07	1			1	1	0	1	1	1	1	1	0	0	0	1	0	1	0	1																								0	0	0	0
ODISHA	BASELINE	INTERVENTION	OD07		1	1																	1	1	1	1	1	1				1	1	1	3	1	1	1	0	0	0	0	1	1	1
ODISHA	BASELINE	INTERVENTION	OD07	1			1	1	0	1	1	1	1	1	0	0	0	1	0	0	0	1																								0	0	0	0
ODISHA	BASELINE	INTERVENTION	OD07		1	1																	1	1	1	1	1	1				1	1	1	3	1	1	1	0	0	0	0	1	1	1
ODISHA	BASELINE	INTERVENTION	OD07	1			1	1	0	1	1	0	0	1	0	0	0	1	0	1	0	1																								0	0	0	0
ODISHA	BASELINE	INTERVENTION	OD07		1	1																	1	1	1	1	1	1				1	1	1	1	1	1	1	0	0	0	0	1	1	1
ODISHA	BASELINE	INTERVENTION	OD07	1			1	1	0	1	1	1	1	1	0	0	0	1	0	0	0	1																								0	0	0	0
ODISHA	BASELINE	INTERVENTION	OD07		1	1																	1	1	1	1	1	1				1	1	1	3	1	1	1	0	0	0	0	1	1	1
ODISHA	BASELINE	INTERVENTION	OD07	1			1	1	0	1	1	1	1	0	0	0	0	1	0	1	0	1																								0	0	0	0
ODISHA	BASELINE	INTERVENTION	OD07		1	1																	1	1	1	1	1	1				1	1	1	3	1	1	1	0	0	0	0	1	1	1
ODISHA	BASELINE	CONTROL	OD08	1			1	0	0	0	0	1	1	0	0	0	0	0	0	0	0	1																								0	0	0	0
ODISHA	BASELINE	CONTROL	OD08		1	1																	1	1	1	1	1	0				1	0	1	1	1	1	1	0	0	0	0	1	1	1
ODISHA	BASELINE	CONTROL	OD08	1			1	0	0	0	0	1	1	1	0	0	0	0	0	0	0	1																								0	0	0	0
ODISHA	BASELINE	CONTROL	OD08		1	1																	1	1	1	1	1	0				1	0	1	1	1	1	1	0	0	0	0	1	1	1
ODISHA	BASELINE	CONTROL	OD08	1			1	0	0	0	0	1	1	1	0	0	0	0	0	0	0	1																								0	0	0	0
ODISHA	BASELINE	CONTROL	OD08		1	1																	1	1	1	1	1	0				1	0	1	1	1	1	1	0	0	0	0	1	1	1
ODISHA	BASELINE	CONTROL	OD08	1			1	0	0	0	0	1	1	1	0	0	0	0	0	0	0	1																								0	0	0	0
ODISHA	BASELINE	CONTROL	OD08		1	1																	1	1	1	1	1	0				1	0	1	1	1	1	1	0	0	0	0	1	1	1
ODISHA	BASELINE	CONTROL	OD08	1			1	1	1	1	0	1	1	1	1	0	0	1	1	1	1	1																								0	0	0	0
ODISHA	BASELINE	CONTROL	OD08		1	1																	1	1	1	1	1	0				1	1	1	3	1	1	1	0	0	0	0	1	1	1
ODISHA	BASELINE	CONTROL	OD08	1			1	1	1	1	0	1	1	1	1	0	0	1	1	1	1	1																								0	0	0	0
ODISHA	BASELINE	CONTROL	OD08		1	1																	1	1	1	1	1	0				1	1	1	3	1	1	1	0	0	0	0	1	1	1
ODISHA	BASELINE	CONTROL	OD08	1			1	1	1	1	0	0	0	1	1	0	0	1	1	1	1	1																								0	0	0	0
ODISHA	BASELINE	CONTROL	OD08		1	1																	1	1	1	1	0	0				1	1	1	3	1	1	1	0	0	0	0	1	1	1
ODISHA	BASELINE	CONTROL	OD08	1			1	1	1	1	0	1	1	1	1	0	0	1	1	1	1	1																								0	0	0	0
ODISHA	BASELINE	CONTROL	OD08		1	1																	1	1	1	1	1	0				1	1	1	3	1	1	0	0	0	0	0	1	1	1
ODISHA	BASELINE	CONTROL	OD08	1			1	1	1	1	0	1	1	1	1	0	0	1	1	1	1	1																								0	0	0	0
ODISHA	BASELINE	CONTROL	OD08		1	1																	1	1	1	1	1	0				1	0	0	3	1	1	0	0	0	0	0	1	1	1
ODISHA	BASELINE	CONTROL	OD08	1			1	1	1	1	0	1	1	1	1	0	0	1	1	1	1	1																								0	0	0	0
ODISHA	BASELINE	CONTROL	OD08		1	1																	1	1	1	1	1	0				1	1	1	3	1	1	0	0	0	0	0	1	1	1
ODISHA	BASELINE	CONTROL	OD08	1			1	1	1	1	0	1	1	1	1	0	0	1	1	1	1	1																								0	0	0	0
ODISHA	BASELINE	CONTROL	OD08		1	1																	1	1	1	1	0	0				0	0	0	3	1	1	0	0	0	0	0	1	1	1
ODISHA	BASELINE	CONTROL	OD08	1			1	1	1	1	0	1	1	1	1	0	0	1	1	1	1	1																								0	0	0	0
ODISHA	BASELINE	CONTROL	OD08		1	1																	1	1	1	1	1	0				1	1	1	3	1	1	0	0	0	0	0	1	1	1
ODISHA	BASELINE	CONTROL	OD08	1			1	1	1	1	0	1	1	1	1	0	0	1	1	1	1	1																								0	0	0	0
ODISHA	BASELINE	CONTROL	OD08		1	1																	1	1	1	1	0	0				1	1	1	3	1	1	0	0	0	0	0	1	1	1
ODISHA	BASELINE	CONTROL	OD08	1			1	1	1	1	0	1	1	1	1	0	0	1	1	1	1	1																								0	0	0	0
ODISHA	BASELINE	CONTROL	OD08		1	1																	1	1	1	1	1	0				1	1	1	3	1	1	0	0	0	0	0	1	1	1
ODISHA	BASELINE	CONTROL	OD08	1			1	1	1	1	0	1	1	1	1	0	0	1	1	1	1	1																								0	0	0	0
ODISHA	BASELINE	CONTROL	OD08		1	1																	1	1	1	1	0	0				1	1	1	3	1	1	0	0	0	0	0	1	1	1
ODISHA	BASELINE	CONTROL	OD08	1			1	1	1	1	0	1	1	1	1	0	0	1	1	1	1	1																								0	0	0	0
ODISHA	BASELINE	CONTROL	OD08		1	1																	1	1	1	1	1	0				1	1	1	3	1	1	0	0	0	0	0	1	1	1
ODISHA	BASELINE	CONTROL	OD08	1			1	1	1	1	0	1	1	1	1	0	0	1	1	1	1	1																								0	0	0	0
ODISHA	BASELINE	CONTROL	OD08		1	1																	1	1	1	1	0	0				1	1	1	3	1	1	0	0	0	0	0	1	1	1
ODISHA	BASELINE	CONTROL	OD08	1			1	1	1	1	0	1	1	1	1	0	0	1	1	1	1	1																								0	0	0	0
ODISHA	BASELINE	CONTROL	OD08		1	1																	1	1	1	1	1	0				1	1	1	3	1	1	0	0	0	0	0	1	1	1
ODISHA	BASELINE	CONTROL	OD08	1			1	1	1	1	0	1	1	1	1	0	0	1	1	1	1	1																								0	0	0	0
ODISHA	BASELINE	CONTROL	OD08		1	1																	1	1	1	1	0	0				1	1	1	3	1	1	0	0	0	0	0	1	1	1
ODISHA	BASELINE	CONTROL	OD08	1			1	1	1	1	0	1	1	1	1	0	0	1	1	1	1	1																								0	0	0	0
ODISHA	BASELINE	CONTROL	OD08		1	1																	1	1	1	1	0	0				1	1	1	3	1	1	0	0	0	0	0	1	1	1
ODISHA	BASELINE	INTERVENTION	OD09	1			1	0	1	1	0	1	1	0	0	0	0	1	1	0	0	1																								1	0	0	0
ODISHA	BASELINE	INTERVENTION	OD09		1	1																	1	1	1	1	1	0				1	1	1	1	1	1	1	0	0	0	0	1	1	1
ODISHA	BASELINE	INTERVENTION	OD09	1			1	0	1	1	0	1	1	0	0	0	0	1	1	0	0	1																								1	0	0	0
ODISHA	BASELINE	INTERVENTION	OD09		1	1																	1	1	1	1	1	0				1	1	0	3	1	0	1	0	0	0	0	0	0	0
ODISHA	BASELINE	INTERVENTION	OD09	1			1	0	1	1	0	1	1	0	0	0	0	1	1	0	0	1																								1	0	0	0
ODISHA	BASELINE	INTERVENTION	OD09		1	1																	1	1	1	1	1	0				1	1	1	1	1	1	1	0	0	0	0	1	1	1
ODISHA	BASELINE	INTERVENTION	OD09	1			1	1	1	1	0	1	1	1	0	0	0	0	0	0	0	1																								1	0	0	0
ODISHA	BASELINE	INTERVENTION	OD09		1	1																	0	0	1	1	1	0				1	1	1	3	1	1	1	0	0	0	0	1	1	1
ODISHA	BASELINE	INTERVENTION	OD09	1			1	1	1	1	0	1	1	1	1	0	0	0	0	0	0	1																								0	0	0	0
ODISHA	BASELINE	INTERVENTION	OD09		1	1																	0	0	1	1	1	0				1	1	1	3	1	1	1	0	0	0	0	1	1	1
ODISHA	BASELINE	INTERVENTION	OD09	1			1	1	1	1	0	1	1	1	1	0	0	0	0	0	0	1																								0	0	0	0
ODISHA	BASELINE	INTERVENTION	OD09		1	1																	0	0	1	1	1	0				1	1	1	3	1	1	1	0	0	0	0	1	1	1
ODISHA	BASELINE	INTERVENTION	OD09	1			1	0	1	1	0	1	1	0	0	0	0	1	1	0	0	1																								1	0	0	0
ODISHA	BASELINE	INTERVENTION	OD09		1	1																	1	1	1	1	1	0				1	1	1	3	0	1	1	0	0	0	0	1	1	1
ODISHA	BASELINE	INTERVENTION	OD09	1			1	1	1	1	0	1	1	0	0	0	0	0	0	0	0	1																								0	0	0	0
ODISHA	BASELINE	INTERVENTION	OD09		1	1																	0	0	1	1	1	0				1	1	1	3	1	1	1	0	0	0	0	1	1	1
ODISHA	BASELINE	INTERVENTION	OD09	1			1	1	1	1	0	1	1	1	1	0	0	0	0	0	0	1																								0	0	0	0
ODISHA	BASELINE	INTERVENTION	OD09		1	1																	0	0	1	1	1	0				0	0	0	0	1	1	1	0	0	0	0	1	1	1
ODISHA	BASELINE	INTERVENTION	OD09	1			1	1	1	1	0	1	1	1	1	0	0	0	0	0	0	1																								0	0	0	0
ODISHA	BASELINE	INTERVENTION	OD09		1	1																	0	0	1	1	1	0				1	1	1	1	1	1	1	0	0	0	0	1	1	1
ODISHA	BASELINE	INTERVENTION	OD09	1			1	1	1	1	0	1	1	1	1	0	0	0	0	0	0	1																								0	0	0	0
ODISHA	BASELINE	INTERVENTION	OD09		1	1																	0	0	1	1	1	0				0	0	0	3	1	1	1	0	0	0	0	1	1	1
ODISHA	BASELINE	INTERVENTION	OD09	1			1	1	1	1	0	1	1	1	1	0	0	0	0	0	0	1																								0	0	0	0
ODISHA	BASELINE	INTERVENTION	OD09		1	1																	0	0	1	1	0	0				1	1	1	3	1	1	1	0	0	0	0	1	1	1
ODISHA	BASELINE	INTERVENTION	OD09	1			1	1	1	1	0	1	1	1	1	0	0	0	0	0	0	1																								0	0	0	0
ODISHA	BASELINE	INTERVENTION	OD09		1	1																	0	0	1	1	0	0				1	1	1	3	1	1	1	0	0	0	0	1	1	1
ODISHA	BASELINE	INTERVENTION	OD09	1			1	1	1	1	0	1	1	1	0	0	0	0	0	1	0	1																								1	0	0	0
ODISHA	BASELINE	INTERVENTION	OD09		1	1																	1	1	1	1	1	0				1	1	0	1	1	0	1	0	0	0	0	1	1	1
ODISHA	BASELINE	INTERVENTION	OD09	1			1	1	1	1	1	1	1	1	0	0	0	0	0	1	0	1																								0	0	0	0
ODISHA	BASELINE	INTERVENTION	OD09		1	1																	1	1	1	1	1	0				1	1	0	1	1	0	1	0	0	0	0	1	1	1
ODISHA	BASELINE	INTERVENTION	OD09	1			1	0	0	1	0	1	1	1	0	0	0	0	0	1	0	1																								1	0	0	0
ODISHA	BASELINE	INTERVENTION	OD09		1	1																	1	1	1	1	1	0				1	1	0	1	1	0	1	0	0	0	0	1	1	1
ODISHA	BASELINE	INTERVENTION	OD09	1			1	1	1	1	1	1	1	1	0	0	0	0	0	1	0	1																								0	0	0	0
ODISHA	BASELINE	INTERVENTION	OD09		1	1																	1	1	1	1	1	0				1	1	0	1	1	0	1	0	0	0	0	1	1	1
ODISHA	BASELINE	INTERVENTION	OD09	1			1	1	1	1	1	1	1	1	0	0	0	0	0	1	0	1																								1	0	0	0
ODISHA	BASELINE	INTERVENTION	OD09		1	1																	1	1	1	1	1	0				1	1	0	1	1	0	1	0	0	0	0	1	1	1
ODISHA	BASELINE	INTERVENTION	OD09	1			1	1	1	1	1	1	1	1	0	0	0	0	0	1	0	1																								1	0	0	0
ODISHA	BASELINE	INTERVENTION	OD09		1	1																	1	1	1	1	1	0				1	1	0	1	1	0	1	0	0	0	0	1	1	1
ODISHA	BASELINE	INTERVENTION	OD09	1			1	1	1	1	1	1	1	1	0	0	0	0	0	0	0	1																								1	0	0	0
ODISHA	BASELINE	INTERVENTION	OD09		1	1																	1	1	1	1	1	0				1	1	0	1	1	0	1	0	0	0	0	1	1	1
ODISHA	BASELINE	CONTROL	OD10	1			1	1	1	1	1	1	1	1	0	0	0	1	0	0	0	1																								0	0	0	0
ODISHA	BASELINE	CONTROL	OD10		1	1																	0	0	1	1	1	1				1	1	1	3	1	0	0	0	0	0	0	1	1	1
ODISHA	BASELINE	CONTROL	OD10	1			1	1	1	1	1	1	1	1	0	0	0	1	0	0	0	1																								0	0	0	0
ODISHA	BASELINE	CONTROL	OD10		1	1																	0	0	1	1	1	1				1	1	1	3	1	0	0	0	0	0	0	1	1	1
ODISHA	BASELINE	CONTROL	OD10	1			1	1	1	1	1	1	1	1	0	0	0	1	0	0	0	1																								0	0	0	0
ODISHA	BASELINE	CONTROL	OD10		1	1																	0	0	1	1	1	1				0	0	0	3	1	0	0	0	0	0	0	1	1	1
ODISHA	BASELINE	CONTROL	OD10	1			1	0	1	1	1	1	1	1	0	0	0	1	0	0	0	1																								0	0	0	0
ODISHA	BASELINE	CONTROL	OD10		1	1																	0	0	1	1	1	1				0	0	0	3	1	0	0	0	0	0	0	1	1	1
ODISHA	BASELINE	CONTROL	OD10	1			1	0	1	1	1	1	1	1	0	0	0	1	0	0	0	1																								0	0	0	0
ODISHA	BASELINE	CONTROL	OD10		1	1																	0	0	1	1	1	1				1	1	1	3	1	0	0	0	0	0	0	1	1	1
ODISHA	BASELINE	CONTROL	OD10	1			1	0	1	1	1	1	1	1	0	0	0	1	0	0	0	1																								0	0	0	0
ODISHA	BASELINE	CONTROL	OD10		1	1																	0	0	1	1	1	1				0	1	1	3	1	0	0	0	0	0	0	1	1	1
ODISHA	BASELINE	CONTROL	OD10	1			1	0	1	1	1	1	1	1	0	0	0	1	0	0	0	1																								0	0	0	0
ODISHA	BASELINE	CONTROL	OD10		1	1																	0	0	1	1	1	1				1	1	1	3	1	0	0	0	0	0	0	1	1	1
ODISHA	BASELINE	CONTROL	OD10	1			1	0	1	1	1	1	1	1	0	0	0	1	0	0	0	1																								0	0	0	0
ODISHA	BASELINE	CONTROL	OD10		1	1																	0	0	1	1	1	1				1	1	1	3	0	0	0	0	0	0	0	1	1	1
ODISHA	BASELINE	CONTROL	OD10	1			1	0	1	1	1	1	1	1	0	0	0	1	0	0	0	1																								0	0	0	0
ODISHA	BASELINE	CONTROL	OD10		1	1																	0	0	1	1	1	1				0	0	0	3	1	0	0	0	0	0	0	1	1	1
ODISHA	BASELINE	CONTROL	OD10	1			1	0	1	1	1	1	1	1	0	0	0	1	1	0	0	1																								0	0	0	0
ODISHA	BASELINE	CONTROL	OD10		1	1																	0	0	1	1	1	1				0	0	0	3	1	0	0	0	0	0	0	1	1	1
ODISHA	BASELINE	CONTROL	OD10	1			1	0	0	0	0	1	1	1	0	0	0	1	0	0	0	1																								0	0	0	0
ODISHA	BASELINE	CONTROL	OD10		1	1																	0	0	1	1	1	1				1	1	1	3	1	0	0	0	0	0	0	1	1	1
ODISHA	BASELINE	CONTROL	OD10	1			1	0	1	1	1	1	1	0	0	0	0	1	0	0	0	1																								0	0	0	0
ODISHA	BASELINE	CONTROL	OD10		1	1																	0	0	1	1	1	1				1	1	1	3	1	0	0	0	0	0	0	1	1	1
ODISHA	BASELINE	CONTROL	OD10	1			1	0	1	1	1	1	1	0	0	0	0	1	0	0	0	1																								0	0	0	0
ODISHA	BASELINE	CONTROL	OD10		1	1																	0	0	1	1	1	1				1	0	0	3	1	0	0	0	0	0	0	1	1	1
ODISHA	BASELINE	CONTROL	OD10	1			1	0	1	1	1	1	1	1	0	0	0	1	0	0	0	1																								0	0	0	0
ODISHA	BASELINE	CONTROL	OD10		1	1																	0	0	1	1	1	1				0	0	0	3	1	0	0	0	0	0	0	1	1	1
ODISHA	BASELINE	CONTROL	OD10	1			1	0	1	1	1	1	1	1	0	0	0	1	0	0	0	1																								0	0	0	0
ODISHA	BASELINE	CONTROL	OD10		1	1																	0	0	1	1	1	1				1	1	1	3	1	0	0	0	0	0	0	1	1	1
ODISHA	BASELINE	CONTROL	OD10	1			1	0	1	1	1	1	1	1	0	0	0	1	0	0	0	1																								0	0	0	0
ODISHA	BASELINE	CONTROL	OD10		1	1																	0	0	1	1	1	1				0	0	0	3	1	0	0	0	0	0	0	1	1	1
ODISHA	BASELINE	CONTROL	OD10	1			1	0	1	1	1	1	1	1	0	0	0	1	0	0	0	1																								0	0	0	0
ODISHA	BASELINE	CONTROL	OD10		1	1																	0	0	1	1	1	1				1	1	1	3	1	0	0	0	0	0	0	1	1	1
ODISHA	BASELINE	CONTROL	OD10	1			1	0	1	1	1	1	1	1	0	0	0	1	0	0	0	1																								0	0	0	0
ODISHA	BASELINE	CONTROL	OD10		1	1																	0	0	1	1	1	1				1	1	1	3	1	0	0	0	0	0	0	1	1	1
ODISHA	BASELINE	CONTROL	OD10	1			1	1	0	0	0	1	1	0	0	0	0	1	0	0	0	1																								0	0	0	0
ODISHA	BASELINE	CONTROL	OD10		1	1																	0	0	1	1	1	1				1	1	0	1	1	0	0	0	0	0	0	1	1	1
ODISHA	BASELINE	CONTROL	OD10	1			1	1	0	0	0	1	1	1	0	0	0	1	0	0	0	1																								0	0	0	0
ODISHA	BASELINE	CONTROL	OD10		1	1																	0	0	1	1	1	1				1	0	0	1	1	0	0	0	0	0	0	1	1	1
ODISHA	BASELINE	INTERVENTION	OD11	1			1	0	1	1	0	1	1	1	0	0	0	0	0	0	0	1																								0	0	0	0
ODISHA	BASELINE	INTERVENTION	OD11		1	1																	1	0	1	1	1	1	IN DICLOPHAN			1	0	1	3	1	0	0	0	0	0	0	1	1	1
ODISHA	BASELINE	INTERVENTION	OD11	1			1	0	1	1	0	1	1	1	0	0	0	0	0	0	0	1																								0	0	0	0
ODISHA	BASELINE	INTERVENTION	OD11		1	1																	1	0	1	1	1	1	IN DICLOPHAN			0	0	1	3	1	0	0	0	0	0	0	1	1	1
ODISHA	BASELINE	INTERVENTION	OD11	1			1	0	1	1	0	1	1	1	0	0	0	0	0	0	0	1																								0	0	0	0
ODISHA	BASELINE	INTERVENTION	OD11		1	1																	1	0	1	1	1	1	IN DICLOPHAN			0	0	0	3	1	0	0	0	0	0	0	1	1	1
ODISHA	BASELINE	INTERVENTION	OD11	1			1	0	1	1	0	1	1	1	0	0	0	0	0	0	0	1																								0	0	0	0
ODISHA	BASELINE	INTERVENTION	OD11		1	1																	1	0	1	1	1	1	IN DICLOPHAN			0	0	0	3	1	0	0	0	0	0	0	1	1	1
ODISHA	BASELINE	INTERVENTION	OD11	1			1	0	1	1	0	1	1	1	0	0	0	0	0	0	0	1																								0	0	0	0
ODISHA	BASELINE	INTERVENTION	OD11		1	1																	1	0	1	1	1	1	IN DICLOPHAN			1	0	0	3	1	0	0	0	0	0	0	1	1	1
ODISHA	BASELINE	INTERVENTION	OD11	1			1	0	1	1	0	1	1	1	0	0	0	0	0	0	0	1																								0	0	0	0
ODISHA	BASELINE	INTERVENTION	OD11		1	1																	1	0	1	1	1	1	IN DICLOPHAN			0	0	0	3	1	0	0	0	0	0	0	1	1	1
ODISHA	BASELINE	INTERVENTION	OD11	1			1	0	1	1	0	1	1	1	0	0	0	0	0	0	0	1																								0	0	0	0
ODISHA	BASELINE	INTERVENTION	OD11		1	1																	1	0	1	1	1	1	IN DICLOPHAN			1	0	0	3	1	0	0	0	0	0	0	1	1	1
ODISHA	BASELINE	INTERVENTION	OD11	1			1	0	1	1	0	1	1	1	0	0	0	0	0	0	0	1																								0	0	0	0
ODISHA	BASELINE	INTERVENTION	OD11		1	1																	1	0	1	1	1	1	IN DICLOPHAN			0	0	0	3	1	0	0	0	0	0	0	1	1	1
ODISHA	BASELINE	INTERVENTION	OD11	1			1	0	1	1	0	1	1	1	0	0	0	0	0	0	0	1																								0	0	0	0
ODISHA	BASELINE	INTERVENTION	OD11		1	1																	1	0	1	1	1	1	IN DICLOPHAN			1	0	0	3	1	0	0	0	0	0	0	1	1	1
ODISHA	BASELINE	INTERVENTION	OD11	1			1	0	1	1	0	1	1	1	0	0	0	0	0	0	0	1																								0	0	0	0
ODISHA	BASELINE	INTERVENTION	OD11		1	1																	1	0	1	1	1	1	IN DICLOPHAN			1	0	0	3	1	0	0	0	0	0	0	1	1	1
ODISHA	BASELINE	INTERVENTION	OD11	1			1	0	1	1	0	1	1	1	0	0	0	0	0	0	0	1																								0	0	0	0
ODISHA	BASELINE	INTERVENTION	OD11		1	1																	0	0	1	1	1	1	IN DICLOPHAN			0	0	0	3	1	1	1	0	0	0	0	1	1	1
ODISHA	BASELINE	INTERVENTION	OD11	1			1	0	1	0	1	1	1	1	0	0	0	1	0	0	0	1																								0	0	0	0
ODISHA	BASELINE	INTERVENTION	OD11		1	1																	0	0	1	1	1	1	IN DICLOPHAN			0	0	0	3	1	1	1	0	0	0	0	1	1	1
ODISHA	BASELINE	INTERVENTION	OD11	1			1	0	1	0	1	1	1	1	0	0	0	1	0	0	0	1																								0	0	0	0
ODISHA	BASELINE	INTERVENTION	OD11		1	1																	0	0	1	1	1	1	IN DICLOPHAN			0	0	0	3	1	1	1	0	0	0	0	1	1	1
ODISHA	BASELINE	INTERVENTION	OD11	1			1	0	1	0	1	1	1	1	0	0	0	1	0	0	0	1																								0	0	0	0
ODISHA	BASELINE	INTERVENTION	OD11		1	1																	0	0	1	1	1	1	IN DICLOPHAN			0	0	0	3	1	1	0	0	0	0	0	1	1	1
ODISHA	BASELINE	INTERVENTION	OD11	1			1	1	1	1	1	1	1	1	0	0	0	0	0	0	0	1																								0	1	1	0
ODISHA	BASELINE	INTERVENTION	OD11		1	1																	0	0	1	1	1	0				0	0	0	3	1	0	0	0	0	0	0	1	1	1
ODISHA	BASELINE	INTERVENTION	OD11	1			1	1	1	1	1	1	1	1	0	0	0	0	0	0	0	1																								0	1	1	0
ODISHA	BASELINE	INTERVENTION	OD11		1	1																	0	0	1	1	1	0				0	0	0	3	1	0	0	0	0	0	0	1	1	1
ODISHA	BASELINE	INTERVENTION	OD11	1			1	1	1	1	1	1	1	1	0	0	0	1	0	0	0	1																								0	1	1	0
ODISHA	BASELINE	INTERVENTION	OD11		1	1																	0	0	1	1	1	0				0	0	0	3	1	0	0	0	0	0	0	1	1	1
ODISHA	BASELINE	INTERVENTION	OD11	1			1	1	1	1	1	1	1	1	0	0	0	0	0	0	0	1																								0	1	1	0
ODISHA	BASELINE	INTERVENTION	OD11		1	1																	0	0	1	1	1	0				0	0	0	3	1	0	0	0	0	0	0	1	1	1
ODISHA	BASELINE	INTERVENTION	OD11	1			1	1	1	1	1	1	1	1	0	0	0	0	0	0	0	1																								0	1	1	0
ODISHA	BASELINE	INTERVENTION	OD11		1	1																	0	0	1	1	1	0				0	0	0	3	1	0	0	0	0	0	0	1	1	1
ODISHA	BASELINE	INTERVENTION	OD11	1			1	1	1	1	1	1	1	1	0	0	0	0	0	0	0	1																								0	1	1	0
ODISHA	BASELINE	INTERVENTION	OD11		1	1																	0	0	1	1	1	0				0	0	0	3	1	0	0	0	0	0	0	1	1	1
ODISHA	BASELINE	CONTROL	OD12	1			1	1	0	0	0	1	1	1	1	0	0	1	1	0	1	1																								0	0	0	0
ODISHA	BASELINE	CONTROL	OD12		1	1																	1	1	1	1	1	1	DICLOPHAN			1	1	1	3	1	1	1	0	0	0	0	1	1	1
ODISHA	BASELINE	CONTROL	OD12	1			1	1	0	0	0	1	1	1	1	0	0	1	1	0	1	1																								0	0	0	0
ODISHA	BASELINE	CONTROL	OD12		1	1																	0	1	1	1	1	1	INJ DICLOFAMES			1	1	1	3	1	1	1	0	0	0	0	1	1	1
ODISHA	BASELINE	CONTROL	OD12	1			1	0	0	0	0	1	1	1	1	0	0	1	1	0	1	1																								0	0	0	0
ODISHA	BASELINE	CONTROL	OD12		1	1																	0	1	1	1	1	1	INJ DICLOFAMES			1	1	1	1	1	1	0	0	0	0	0	1	1	1
ODISHA	BASELINE	CONTROL	OD12	1			1	1	1	1	0	1	1	1	1	0	0	1	1	0	0	1																								0	0	0	0
ODISHA	BASELINE	CONTROL	OD12		1	1																	1	1	1	1	1	0				1	1	1	0	1	1	1	0	0	0	0	1	1	1
ODISHA	BASELINE	CONTROL	OD12	1			1	1	1	1	0	1	1	1	1	0	0	1	1	0	0	1																								0	0	0	0
ODISHA	BASELINE	CONTROL	OD12		1	1																	1	1	1	1	1	0				1	1	1	0	1	1	1	0	0	0	0	1	1	1
ODISHA	BASELINE	CONTROL	OD12	1			1	1	1	1	0	1	1	1	1	0	0	1	1	0	0	1																								0	0	0	0
ODISHA	BASELINE	CONTROL	OD12		1	1																	1	1	1	1	1	0				1	1	1	0	1	1	1	0	0	0	0	1	1	1
ODISHA	BASELINE	CONTROL	OD12	1			1	1	1	1	0	1	1	1	1	0	1	1	1	0	1	1																								1	0	0	0
ODISHA	BASELINE	CONTROL	OD12		1	1																	1	1	1	1	1	0				1	1	1	3	1	1	1	0	0	0	0	1	1	1
ODISHA	BASELINE	CONTROL	OD12	1			1	1	1	1	0	1	1	1	1	0	1	1	1	0	1	1																								1	0	0	0
ODISHA	BASELINE	CONTROL	OD12		1	1																	1	1	1	1	1	0				1	1	1	3	1	1	1	0	0	0	0	0	0	0
ODISHA	BASELINE	CONTROL	OD12	1			1	1	1	1	0	1	1	1	1	0	1	1	1	0	1	1																								1	0	0	0
ODISHA	BASELINE	CONTROL	OD12		1	1																	1	1	1	1	1	0				1	1	1	3	1	1	1	0	0	0	0	1	1	1
ODISHA	BASELINE	CONTROL	OD12	1			1	1	1	1	0	1	1	1	1	0	1	1	1	0	1	1																								1	0	0	0
ODISHA	BASELINE	CONTROL	OD12		1	1																	1	1	1	1	1	0				1	1	1	3	1	1	1	0	0	0	0	1	1	1
ODISHA	BASELINE	CONTROL	OD12	1			1	1	1	1	0	1	1	1	1	0	1	1	1	0	1	1																								1	0	0	0
ODISHA	BASELINE	CONTROL	OD12		1	1																	1	1	1	1	1	0				1	1	1	3	1	1	1	0	0	0	0	1	1	1
ODISHA	BASELINE	CONTROL	OD12	1			1	1	1	1	0	1	1	1	1	0	1	1	1	0	1	1																								1	0	0	0
ODISHA	BASELINE	CONTROL	OD12		1	1																	1	1	1	1	1	0				1	1	1	3	1	1	1	0	0	0	0	1	1	1
ODISHA	BASELINE	CONTROL	OD12	1			1	1	1	1	0	1	1	1	1	0	1	1	1	0	1	1																								1	0	0	0
ODISHA	BASELINE	CONTROL	OD12		1	1																	1	1	1	1	1	0				1	1	1	3	1	1	1	0	0	0	0	1	1	1
ODISHA	BASELINE	CONTROL	OD12	1			1	1	1	1	0	1	1	1	1	0	0	1	1	0	1	1																								1	0	0	0
ODISHA	BASELINE	CONTROL	OD12		1	1																	1	1	1	1	1	0				1	1	1	3	1	1	1	0	0	0	0	1	1	1
ODISHA	BASELINE	CONTROL	OD12	1			1	1	1	1	0	1	1	1	1	0	0	1	1	0	1	1																								1	0	0	0
ODISHA	BASELINE	CONTROL	OD12		1	1																	1	1	1	1	1	0				1	1	1	3	1	1	1	0	0	0	0	1	1	1
ODISHA	BASELINE	CONTROL	OD12	1			1	1	1	1	0	1	1	1	1	0	0	1	1	0	1	1																								1	0	0	0
ODISHA	BASELINE	CONTROL	OD12		1	1																	1	1	1	1	1	0				1	1	1	3	1	1	1	0	0	0	0	1	1	1
ODISHA	BASELINE	CONTROL	OD12	1			1	1	1	1	0	1	1	1	1	0	0	1	1	0	1	1																								1	0	0	0
ODISHA	BASELINE	CONTROL	OD12		1	1																	1	1	1	1	1	0				1	1	1	3	1	1	1	0	0	0	0	1	1	1
ODISHA	BASELINE	CONTROL	OD12	1			1	1	1	1	0	1	1	1	1	0	0	1	1	0	1	1																								1	0	0	0
ODISHA	BASELINE	CONTROL	OD12		1	1																	1	1	1	1	1	0				1	1	1	3	1	1	1	0	0	0	0	1	1	1
ODISHA	BASELINE	CONTROL	OD12	1			1	1	1	1	0	1	1	1	1	0	0	1	1	0	1	1																								1	0	0	0
ODISHA	BASELINE	CONTROL	OD12		1	1																	1	1	1	1	1	0				1	1	1	3	1	1	1	0	0	0	0	1	1	1
ODISHA	BASELINE	CONTROL	OD12	1			1	1	1	1	0	1	1	1	1	0	0	1	1	0	1	1																								1	0	0	0
ODISHA	BASELINE	CONTROL	OD12		1	1																	1	1	1	1	1	0				1	1	1	3	1	1	1	0	0	0	0	1	1	1
ODISHA	BASELINE	INTERVENTION	OD13	1			1	1	1	1	1	1	1	1	0	1	0	1	1	1	1	1																								0	0	0	0
ODISHA	BASELINE	INTERVENTION	OD13		1	1																	0	0	1	1	1	0				1	1	0	3	1	1	1	0	0	0	0	1	1	1
ODISHA	BASELINE	INTERVENTION	OD13	1			1	1	1	1	1	1	1	1	0	1	0	1	1	1	1	1																								0	0	0	0
ODISHA	BASELINE	INTERVENTION	OD13		1	1																	0	0	1	1	1	0				1	1	1	3	1	1	1	0	0	0	0	1	1	1
ODISHA	BASELINE	INTERVENTION	OD13	1			1	1	1	1	1	1	1	1	0	0	0	0	1	1	1	1																								0	0	0	0
ODISHA	BASELINE	INTERVENTION	OD13		1	1																	0	0	1	1	1	0				1	1	1	1	1	1	1	0	0	0	0	1	1	1
ODISHA	BASELINE	INTERVENTION	OD13	1			1	1	1	1	1	1	1	1	0	0	0	1	1	1	1	1																								0	0	0	0
ODISHA	BASELINE	INTERVENTION	OD13		1	1																	0	0	1	1	1	0				1	1	1	1	1	1	1	0	0	0	0	1	1	1
ODISHA	BASELINE	INTERVENTION	OD13	1			1	1	1	1	1	1	1	1	0	0	0	0	0	1	1	0																								0	0	0	0
ODISHA	BASELINE	INTERVENTION	OD13		1	1																	0	0	1	1	1	0				1	1	1	1	1	1	1	0	0	0	0	1	1	1
ODISHA	BASELINE	INTERVENTION	OD13	1			1	1	1	1	0	0	1	1	0	1	0	1	1	1	1	0																								0	0	0	0
ODISHA	BASELINE	INTERVENTION	OD13		1	1																	0	0	1	1	1	0				1	1	1	3	1	1	1	0	0	0	0	1	1	1
ODISHA	BASELINE	INTERVENTION	OD13	1			1	1	1	1	1	1	1	1	0	1	1	0	1	0	1	0																								0	0	0	0
ODISHA	BASELINE	INTERVENTION	OD13		1	1																	0	0	1	1	0	0				1	1	1	3	1	1	1	0	0	0	0	1	1	1
ODISHA	BASELINE	INTERVENTION	OD13	1			1	1	1	1	1	0	1	1	0	0	0	1	0	1	1	1																								0	0	0	0
ODISHA	BASELINE	INTERVENTION	OD13		1	1																	0	1	1	1	1	0				1	1	0	3	1	1	1	0	0	0	0	1	1	1
ODISHA	BASELINE	INTERVENTION	OD13	1			1	1	0	1	1	1	1	1	0	0	0	1	1	1	1	1																								0	0	0	0
ODISHA	BASELINE	INTERVENTION	OD13		1	1																	0	1	1	0	1	0				1	1	1	3	1	1	1	0	0	0	0	1	1	1
ODISHA	BASELINE	INTERVENTION	OD13	1			1	1	0	1	0	0	1	1	0	0	0	1	1	1	1	1																								0	0	0	0
ODISHA	BASELINE	INTERVENTION	OD13		1	1																	0	1	0	1	1	0				1	1	0	3	1	1	1	0	0	0	0	1	1	1
ODISHA	BASELINE	INTERVENTION	OD13	1			1	1	1	1	1	0	1	1	0	0	0	1	1	1	1	1																								0	0	0	0
ODISHA	BASELINE	INTERVENTION	OD13		1	1																	0	1	1	1	1	0				0	1	0	3	1	1	1	0	0	0	0	1	1	1
ODISHA	BASELINE	INTERVENTION	OD13	1			1	1	0	1	1	1	1	0	0	0	0	1	1	1	1	1																								0	0	0	0
ODISHA	BASELINE	INTERVENTION	OD13		1	1																	0	1	1	1	1	0				1	1	0	3	1	1	1	0	0	0	0	1	1	1
ODISHA	BASELINE	INTERVENTION	OD13	1			1	1	0	1	1	1	1	1	0	0	0	1	1	1	1	1																								0	0	0	0
ODISHA	BASELINE	INTERVENTION	OD13		1	1																	0	1	1	1	1	0				1	1	0	3	1	1	1	0	0	0	0	1	1	1
ODISHA	BASELINE	INTERVENTION	OD13	1			1	1	0	1	1	0	1	1	1	1	1	1	1	1	1	1																								0	1	0	0
ODISHA	BASELINE	INTERVENTION	OD13		1	1																	0	1	1	1	1	0				1	1	1	1	1	1	1	0	0	0	0	1	1	1
ODISHA	BASELINE	INTERVENTION	OD13	1			1	1	1	1	1	1	1	1	0	0	0	1	1	0	1	1																								0	0	0	0
ODISHA	BASELINE	INTERVENTION	OD13		1	1																	0	0	1	0	1	0				1	1	1	3	1	1	1	0	0	0	0	1	1	1
ODISHA	BASELINE	INTERVENTION	OD13	1			1	1	1	1	1	1	1	1	0	0	0	1	1	1	1	1																								0	0	0	0
ODISHA	BASELINE	INTERVENTION	OD13		1	1																	0	0	1	1	1	0				1	1	1	3	1	1	1	0	0	0	0	1	1	1
ODISHA	BASELINE	INTERVENTION	OD13	1			1	1	1	1	1	1	1	1	0	0	0	1	1	1	1	1																								0	0	0	0
ODISHA	BASELINE	INTERVENTION	OD13		1	1																	0	0	1	1	1	0				1	1	1	1	1	1	1	0	0	0	0	1	1	1
ODISHA	BASELINE	INTERVENTION	OD13	1			1	1	1	1	0	1	1	1	0	0	0	1	1	0	1	1																								0	0	0	0
ODISHA	BASELINE	INTERVENTION	OD13		1	1																	0	0	1	1	1	0				1	1	1	3	1	1	1	0	0	0	0	1	1	1
ODISHA	BASELINE	INTERVENTION	OD13	1			1	1	1	1	0	0	1	1	0	1	1	1	1	1	1	1																								0	0	0	0
ODISHA	BASELINE	INTERVENTION	OD13		1	1																	0	0	1	1	1	0				1	1	1	1	1	1	1	0	0	0	0	1	1	1
ODISHA	BASELINE	INTERVENTION	OD13	1			1	1	1	1	0	0	1	1	0	0	1	1	1	1	1	1																								0	0	0	0
ODISHA	BASELINE	INTERVENTION	OD13		1	1																	0	0	1	1	1	0				1	1	1	1	1	1	1	0	0	0	0	1	1	1
ODISHA	BASELINE	CONTROL	OD14	1			1	0	0	1	1	1	1	0	0	0	0	1	0	0	1	1																								0	0	0	0
ODISHA	BASELINE	CONTROL	OD14		1	1																	1	1	1	1	1	0				1	1	1	3	1	0	0	0	0	0	0	1	1	1
ODISHA	BASELINE	CONTROL	OD14	1			1	1	1	1	1	1	1	0	0	0	0	1	0	0	1	1																								0	0	0	0
ODISHA	BASELINE	CONTROL	OD14		1	1																	1	1	1	1	1	0				1	1	1	3	1	0	0	0	0	0	0	1	1	1
ODISHA	BASELINE	CONTROL	OD14	1			1	0	1	1	1	1	1	0	0	0	0	1	0	0	1	1																								0	0	0	0
ODISHA	BASELINE	CONTROL	OD14		1	1																	1	1	1	1	1	0				1	1	1	3	1	0	0	0	0	0	0	1	1	1
ODISHA	BASELINE	CONTROL	OD14	1			1	0	0	1	1	1	1	0	0	0	0	1	0	0	1	1																								0	0	0	0
ODISHA	BASELINE	CONTROL	OD14		1	1																	1	1	1	1	1	0				1	0	1	3	1	0	0	0	0	0	0	1	1	1
ODISHA	BASELINE	CONTROL	OD14	1			1	0	0	1	1	1	1	0	0	0	0	1	0	0	1	1																								0	0	0	0
ODISHA	BASELINE	CONTROL	OD14		1	1																	1	1	1	1	1	0				1	0	0	3	1	0	0	0	0	0	0	1	1	1
ODISHA	BASELINE	CONTROL	OD14	1			1	0	0	1	1	1	1	0	0	0	0	0	0	0	1	1																								0	0	0	0
ODISHA	BASELINE	CONTROL	OD14		1	1																	1	1	1	1	1	0				1	0	1	3	1	0	0	0	0	0	0	1	1	1
ODISHA	BASELINE	CONTROL	OD14	1			1	0	0	1	1	1	1	0	0	0	0	0	0	0	0	1																								0	0	0	0
ODISHA	BASELINE	CONTROL	OD14		1	1																	1	1	1	1	1	0				0	0	0	0	1	0	0	0	0	0	0	1	1	1
ODISHA	BASELINE	CONTROL	OD14	1			1	1	1	1	0	1	1	0	0	0	0	1	0	0	1	1																								0	0	0	0
ODISHA	BASELINE	CONTROL	OD14		1	1																	1	1	1	1	1	0				0	0	0	3	1	0	0	0	0	0	0	1	1	1
ODISHA	BASELINE	CONTROL	OD14	1			1	0	0	1	1	1	1	0	0	0	0	0	0	0	0	1																								0	0	0	0
ODISHA	BASELINE	CONTROL	OD14		1	1																	1	1	1	1	1	0				0	0	1	3	1	0	0	0	0	0	0	1	1	1
ODISHA	BASELINE	CONTROL	OD14	1			1	0	0	1	1	1	1	0	0	0	0	0	0	0	0	1																								0	0	0	0
ODISHA	BASELINE	CONTROL	OD14		1	1																	1	1	1	1	1	0				1	1	1	3	1	0	0	0	0	0	0	1	1	1
ODISHA	BASELINE	CONTROL	OD14	1			1	0	0	1	1	1	1	0	0	0	0	0	0	0	1	1																								0	0	0	0
ODISHA	BASELINE	CONTROL	OD14		1	1																	1	1	1	1	1	0				0	0	1	3	1	0	0	0	0	0	0	1	1	1
ODISHA	BASELINE	CONTROL	OD14	1			1	0	0	1	1	1	1	0	0	0	0	0	0	0	0	1																								0	0	0	0
ODISHA	BASELINE	CONTROL	OD14		1	1																	1	1	1	1	1	0				1	1	1	3	1	0	0	0	0	0	0	1	1	1
ODISHA	BASELINE	CONTROL	OD14	1			1	0	0	1	1	1	1	0	0	0	0	0	0	0	0	1																								0	0	0	0
ODISHA	BASELINE	CONTROL	OD14		1	1																	1	1	1	1	1	0				1	0	1	3	1	0	0	0	0	0	0	1	1	1
ODISHA	BASELINE	CONTROL	OD14	1			1	0	0	1	1	1	1	0	0	0	0	1	0	0	1	1																								0	0	0	0
ODISHA	BASELINE	CONTROL	OD14		1	1																	1	1	1	1	1	0				1	1	1	3	1	0	0	0	0	0	0	1	1	1
ODISHA	BASELINE	CONTROL	OD14	1			1	0	0	1	1	1	1	0	0	0	0	0	0	0	1	1																								0	0	0	0
ODISHA	BASELINE	CONTROL	OD14		1	1																	1	1	1	1	1	0				0	0	1	3	1	0	0	0	0	0	0	1	1	1
ODISHA	BASELINE	CONTROL	OD14	1			1	0	0	1	1	1	1	0	0	0	0	1	0	0	1	1																								0	0	0	0
ODISHA	BASELINE	CONTROL	OD14		1	1																	1	1	1	1	1	0				1	1	1	3	1	0	0	0	0	0	0	1	1	1
ODISHA	BASELINE	CONTROL	OD14	1			1	0	0	1	1	1	1	0	0	0	0	1	0	0	1	1																								0	0	0	0
ODISHA	BASELINE	CONTROL	OD14		1	1																	1	1	1	1	1	0				1	1	1	3	1	0	0	0	0	0	0	1	1	1
ODISHA	BASELINE	CONTROL	OD14	1			1	0	0	0	0	0	0	1	0	1	0	0	0	0	0	1																								0	0	0	0
ODISHA	BASELINE	CONTROL	OD14		1	1																	1	1	1	1	1	0				0	0	1	3	1	0	0	0	0	0	0	1	1	1
ODISHA	BASELINE	CONTROL	OD14	1			1	0	0	0	0	0	0	0	0	0	0	0	0	0	0	1																								0	0	0	0
ODISHA	BASELINE	CONTROL	OD14		1	1																	1	1	1	1	1	0				1	1	1	3	1	0	0	0	0	0	0	1	1	1
ODISHA	BASELINE	CONTROL	OD14	1			1	0	1	1	1	1	1	0	0	0	0	0	0	0	0	1																								0	0	0	0
ODISHA	BASELINE	CONTROL	OD14		1	1																	1	1	1	1	1	0				1	1	1	3	1	0	1	0	0	0	0	1	1	1
ODISHA	BASELINE	INTERVENTION	OD15	1			1	1	1	1	1	1	1	1	1	1	1	1	1	1	1	1																								0	0	0	0
ODISHA	BASELINE	INTERVENTION	OD15		1	1																	1	1	1	1	1	0				1	1	0	3	1	0	1	1	1	1	1	1	1	0
ODISHA	BASELINE	INTERVENTION	OD15	1			1	1	1	1	1	1	1	1	1	1	1	1	1	1	1	1																								0	0	0	0
ODISHA	BASELINE	INTERVENTION	OD15		1	1																	1	1	1	1	1	0				1	1	0	3	1	0	1	1	1	1	1	1	1	0
ODISHA	BASELINE	INTERVENTION	OD15	1			1	1	1	1	1	1	1	1	1	1	1	1	0	0	1	1																								1	1	0	0
ODISHA	BASELINE	INTERVENTION	OD15		1	1																	1	1	1	1	1	0				1	1	0	0	1	0	1	1	1	1	1	1	1	0
ODISHA	BASELINE	INTERVENTION	OD15	1			1	0	0	1	0	0	1	0	0	0	0	0	0	0	0	1																								0	0	0	0
ODISHA	BASELINE	INTERVENTION	OD15		1	1																	1	0	1	1	1	1	INJ DUCLORENAL			1	1	1	1	1	1	1	0	0	1	1	1	1	0
ODISHA	BASELINE	INTERVENTION	OD15	1			1	0	0	1	0	1	1	0	0	1	0	0	0	0	0	1																								0	0	0	0
ODISHA	BASELINE	INTERVENTION	OD15		1	1																	1	0	1	1	1	1	DICLOIENEE			1	1	1	1	1	1	1	0	0	1	1	1	1	1
ODISHA	BASELINE	INTERVENTION	OD15	1			1	0	0	1	0	1	1	0	0	1	0	1	0	0	0	1																								0	0	0	0
ODISHA	BASELINE	INTERVENTION	OD15		1	1																	1	0	1	1	1	1	DICLOFOAL			1	1	1	1	1	1	1	0	0	1	1	1	1	1
ODISHA	BASELINE	INTERVENTION	OD15	1			1	1	0	1	0	1	1	0	0	0	0	0	0	0	0	1																								0	0	0	0
ODISHA	BASELINE	INTERVENTION	OD15		1	1																	1	0	1	1	1	1	DICLOFINAE			1	1	1	1	1	1	1	0	0	1	1	1	1	1
ODISHA	BASELINE	INTERVENTION	OD15	1			1	0	0	1	0	0	1	0	0	0	0	0	0	0	0	1																								0	0	0	0
ODISHA	BASELINE	INTERVENTION	OD15		1	1																	1	1	1	1	1	1	DIEROFINE			1	1	1	1	1	1	1	0	0	1	1	1	1	1
ODISHA	BASELINE	INTERVENTION	OD15	1			1	0	0	1	0	0	1	0	0	0	0	1	0	0	0	1																								0	0	0	0
ODISHA	BASELINE	INTERVENTION	OD15		1	1																	1	0	1	0	1	1	DICLOFENAL			1	1	1	1	1	1	1	0	0	1	1	1	1	1
ODISHA	BASELINE	INTERVENTION	OD15	1			1	0	0	1	0	0	1	0	0	0	0	0	0	0	0	1																								0	0	0	0
ODISHA	BASELINE	INTERVENTION	OD15		1	1																	1	0	1	0	1	1	DICBUNAL			1	1	1	1	1	1	1	0	0	1	1	1	1	1
ODISHA	BASELINE	INTERVENTION	OD15	1			1	0	0	1	0	0	1	0	0	0	0	0	0	0	0	1																								0	0	0	0
ODISHA	BASELINE	INTERVENTION	OD15		1	1																	1	0	1	1	1	1	DICLOFENAL			1	1	1	1	1	1	1	0	0	1	1	1	1	1
ODISHA	BASELINE	INTERVENTION	OD15	1			1	0	0	1	0	0	1	0	0	0	0	1	0	0	0	1																								0	0	0	0
ODISHA	BASELINE	INTERVENTION	OD15		1	1																	1	0	1	1	1	1	DOCLOFENAL			1	1	1	1	1	1	1	0	0	1	1	1	1	1
ODISHA	BASELINE	INTERVENTION	OD15	1			1	0	0	1	0	0	1	0	0	0	0	1	1	0	0	1																								1	0	0	0
ODISHA	BASELINE	INTERVENTION	OD15		1	1																	1	0	1	1	1	1	DOCLOFENAL			1	1	1	1	1	1	1	0	0	1	1	1	1	1
ODISHA	BASELINE	INTERVENTION	OD15	1			1	0	0	1	0	0	1	0	0	0	0	1	1	0	0	1																								0	0	0	0
ODISHA	BASELINE	INTERVENTION	OD15		1	1																	1	0	1	1	1	1	DOCLOFENAL			1	1	1	1	1	1	1	0	0	1	1	1	1	1
ODISHA	BASELINE	INTERVENTION	OD15	1			1	0	0	1	0	0	1	0	0	0	0	1	1	0	0	1																								1	0	0	0
ODISHA	BASELINE	INTERVENTION	OD15		1	1																	1	1	1	1	1	1	DOCLOFENAL			1	1	1	1	1	1	1	0	0	1	1	1	1	1
ODISHA	BASELINE	INTERVENTION	OD15	1			1	0	0	1	0	0	1	0	0	0	0	1	1	0	0	1																								1	0	0	0
ODISHA	BASELINE	INTERVENTION	OD15		1	1																	1	0	1	1	1	1	DOCLOFENAL			1	1	1	1	1	1	1	0	0	1	1	1	1	1
ODISHA	BASELINE	INTERVENTION	OD15	1			1	0	0	1	0	0	1	0	0	0	0	1	1	0	0	1																								0	0	0	0
ODISHA	BASELINE	INTERVENTION	OD15		1	1																	1	0	1	1	1	1	DOCLOFENAL			1	1	1	1	1	1	1	0	0	1	1	1	1	1
ODISHA	BASELINE	INTERVENTION	OD15	1			1	1	0	1	1	1	1	1	1	1	1	1	0	0	0	1																								1	0	0	1
ODISHA	BASELINE	INTERVENTION	OD15		1	1																	1	1	1	1	1	1	DICLOFENAL			1	1	1	1	1	1	1	1	0	1	0	1	1	0
ODISHA	BASELINE	INTERVENTION	OD15	1			1	1	1	1	1	1	1	1	1	1	1	1	0	0	0	1																								1	0	0	0
ODISHA	BASELINE	INTERVENTION	OD15		1	1																	1	1	1	1	1	1	DICLOFENAL			1	1	1	1	1	1	1	1	0	1	0	1	1	1
ODISHA	BASELINE	INTERVENTION	OD15	1			1	0	0	1	0	1	1	0	0	0	0	1	1	0	0	1																								0	0	0	0
ODISHA	BASELINE	INTERVENTION	OD15		1	1																	1	0	1	1	1	1	DOCLOFENAL			1	1	1	1	1	1	1	0	0	1	1	1	1	1
ODISHA	BASELINE	CONTROL	OD16	1			1	0	0	1	1	1	1	0	0	0	0	1	0	0	0	1																								0	0	0	0
ODISHA	BASELINE	CONTROL	OD16		1	1																	0	0	1	1	1	0				1	1	0	1	1	1	1	0	0	1	1	1	1	1
ODISHA	BASELINE	CONTROL	OD16	1			1	0	0	1	0	1	1	0	0	0	0	1	0	0	0	1																								0	0	0	0
ODISHA	BASELINE	CONTROL	OD16		1	1																	0	0	1	1	1	0				1	1	0	1	0	1	1	0	0	0	0	1	1	1
ODISHA	BASELINE	CONTROL	OD16	1			1	0	0	1	0	1	1	0	0	0	0	1	0	0	0	1																								0	0	0	0
ODISHA	BASELINE	CONTROL	OD16		1	1																	0	0	1	1	1	0				1	1	0	1	1	1	1	0	0	0	0	1	1	1
ODISHA	BASELINE	CONTROL	OD16	1			1	0	0	1	0	1	1	0	0	0	0	1	0	0	0	1																								0	0	0	0
ODISHA	BASELINE	CONTROL	OD16		1	1																	0	0	1	1	1	0				1	1	0	1	1	1	1	0	0	0	0	1	1	1
ODISHA	BASELINE	CONTROL	OD16	1			1	0	0	1	0	1	1	0	0	0	0	1	0	0	0	1																								0	0	0	0
ODISHA	BASELINE	CONTROL	OD16		1	1																	0	0	1	1	1	0				1	1	0	1	0	1	1	0	0	0	0	1	1	1
ODISHA	BASELINE	CONTROL	OD16	1			1	0	0	1	0	1	1	0	0	0	0	1	0	0	0	1																								0	0	0	0
ODISHA	BASELINE	CONTROL	OD16		1	1																	0	0	1	1	1	0				1	1	0	1	0	1	1	0	0	0	0	1	1	1
ODISHA	BASELINE	CONTROL	OD16	1			1	0	0	1	0	1	1	0	0	0	0	1	0	0	0	1																								0	0	0	0
ODISHA	BASELINE	CONTROL	OD16		1	1																	0	0	1	1	1	0				1	1	0	1	1	1	1	0	0	0	0	1	1	1
ODISHA	BASELINE	CONTROL	OD16	1			1	0	0	1	0	1	1	0	0	0	0	1	0	0	0	1																								0	0	0	0
ODISHA	BASELINE	CONTROL	OD16		1	1																	0	0	1	1	1	0				1	1	0	1	0	1	1	0	0	0	0	1	1	1
ODISHA	BASELINE	CONTROL	OD16	1			1	0	0	1	0	1	1	0	0	0	0	1	0	0	0	1																								0	0	0	0
ODISHA	BASELINE	CONTROL	OD16		1	1																	0	0	1	1	1	0				1	1	0	1	0	1	1	0	0	0	0	1	1	1
ODISHA	BASELINE	CONTROL	OD16	1			1	0	0	1	0	1	1	0	0	0	0	1	0	0	0	1																								0	0	0	0
ODISHA	BASELINE	CONTROL	OD16		1	1																	0	0	1	1	1	0				1	1	0	1	0	1	1	0	0	0	0	1	1	1
ODISHA	BASELINE	CONTROL	OD16	1			1	0	0	1	0	1	1	0	0	0	0	1	0	0	0	1																								0	0	0	0
ODISHA	BASELINE	CONTROL	OD16		1	1																	0	0	1	1	1	0				1	1	0	1	0	1	1	0	0	0	0	1	1	1
ODISHA	BASELINE	CONTROL	OD16	1			1	0	0	1	0	1	1	0	0	0	0	1	0	0	0	1																								0	0	0	0
ODISHA	BASELINE	CONTROL	OD16		1	1																	0	0	1	1	1	0				1	1	0	1	1	1	1	0	0	0	0	1	1	1
ODISHA	BASELINE	CONTROL	OD16	1			1	0	0	1	0	0	1	0	0	0	0	1	0	0	0	1																								0	0	0	0
ODISHA	BASELINE	CONTROL	OD16		1	1																	0	0	1	1	1	0				1	1	0	1	1	1	1	0	0	0	0	1	1	1
ODISHA	BASELINE	CONTROL	OD16	1			1	0	0	1	1	1	1	0	0	0	0	1	0	0	0	1																								0	0	0	0
ODISHA	BASELINE	CONTROL	OD16		1	1																	0	0	1	1	1	0				1	1	1	0	0	1	1	0	0	0	0	1	1	1
ODISHA	BASELINE	CONTROL	OD16	1			1	0	0	1	1	1	1	0	0	0	0	1	0	0	0	1																								0	0	0	0
ODISHA	BASELINE	CONTROL	OD16		1	1																	0	0	1	1	1	0				1	1	0	1	1	1	1	0	0	0	0	1	1	1
ODISHA	BASELINE	CONTROL	OD16	1			1	0	0	1	0	1	1	0	0	0	0	1	0	0	0	1																								0	0	0	0
ODISHA	BASELINE	CONTROL	OD16		1	1																	0	0	1	1	1	0				1	1	0	1	0	1	1	0	0	0	0	1	1	1
ODISHA	BASELINE	CONTROL	OD16	1			1	0	0	1	1	1	1	0	0	0	0	1	0	0	0	1																								0	0	0	0
ODISHA	BASELINE	CONTROL	OD16		1	1																	0	0	1	1	1	0				1	1	0	1	0	1	1	0	0	0	0	1	1	1
ODISHA	BASELINE	CONTROL	OD16	1			1	0	0	1	0	1	1	0	0	0	0	1	0	0	0	1																								0	0	0	0
ODISHA	BASELINE	CONTROL	OD16		1	1																	0	0	1	1	1	0				1	1	0	1	0	1	1	0	0	0	0	1	1	1
ODISHA	BASELINE	CONTROL	OD16	1			1	0	0	1	1	1	1	0	0	0	0	1	0	0	0	1																								0	0	0	0
ODISHA	BASELINE	CONTROL	OD16		1	1																	0	0	1	1	1	0				1	1	0	1	0	1	1	0	0	0	0	1	1	1
ODISHA	BASELINE	CONTROL	OD16	1			1	0	0	1	1	1	1	0	0	0	0	1	0	0	0	1																								0	0	0	0
ODISHA	BASELINE	CONTROL	OD16		1	1																	0	0	1	1	1	0				1	1	0	1	0	1	1	0	0	0	0	1	1	1
ODISHA	BASELINE	INTERVENTION	OD17	1			1	1	1	1	1	1	1	1	1	1	1	0	0	0	1	1																								0	0	0	0
ODISHA	BASELINE	INTERVENTION	OD17		1	1																	1	1	1	1	1	0				1	0	0	1	1	1	1	0	0	0	0	1	1	1
ODISHA	BASELINE	INTERVENTION	OD17	1			1	1	1	1	1	1	1	1	1	1	1	0	1	0	0	1																								0	0	0	0
ODISHA	BASELINE	INTERVENTION	OD17		1	1																	1	1	1	1	1	0				1	0	0	1	1	1	1	0	0	0	0	1	1	1
ODISHA	BASELINE	INTERVENTION	OD17	1			1	0	0	1	0	1	1	0	0	0	0	0	0	0	1	1																								0	0	0	0
ODISHA	BASELINE	INTERVENTION	OD17		1	1																	1	1	1	1	1	0				1	0	0	1	1	1	1	0	0	0	0	1	1	1
ODISHA	BASELINE	INTERVENTION	OD17	1			1	0	0	1	0	1	1	1	1	0	0	0	0	0	1	1																								0	0	0	0
ODISHA	BASELINE	INTERVENTION	OD17		1	1																	1	1	1	1	1	0				1	0	0	1	1	1	1	0	0	0	0	1	1	1
ODISHA	BASELINE	INTERVENTION	OD17	1			1	1	1	1	1	1	1	0	0	0	0	1	1	1	1	1																								0	0	0	0
ODISHA	BASELINE	INTERVENTION	OD17		1	1																	0	1	1	1	1	0				1	1	0	1	1	1	1	0	0	0	0	1	1	1
ODISHA	BASELINE	INTERVENTION	OD17	1			1	1	1	1	1	1	1	1	1	1	1	1	1	1	1	1																								0	0	0	0
ODISHA	BASELINE	INTERVENTION	OD17		1	1																	0	1	1	1	1	0				1	0	0	1	1	1	1	0	0	0	0	1	1	1
ODISHA	BASELINE	INTERVENTION	OD17	1			1	1	1	1	1	1	1	0	0	0	0	1	1	1	1	1																								0	0	0	0
ODISHA	BASELINE	INTERVENTION	OD17		1	1																	0	1	1	1	1	0				1	0	0	1	1	1	1	0	0	0	0	1	1	1
ODISHA	BASELINE	INTERVENTION	OD17	1			1	1	1	1	1	1	1	0	0	0	0	1	1	1	1	1																								0	0	0	0
ODISHA	BASELINE	INTERVENTION	OD17		1	1																	0	1	1	1	1	0				1	0	0	1	1	1	1	0	0	0	0	1	1	1
ODISHA	BASELINE	INTERVENTION	OD17	1			1	1	1	1	1	1	1	0	0	0	0	1	1	1	1	1																								0	0	0	0
ODISHA	BASELINE	INTERVENTION	OD17		1	1																	0	1	1	1	1	0				1	0	0	1	1	1	1	0	0	0	0	1	1	1
ODISHA	BASELINE	INTERVENTION	OD17	1			1	1	1	1	1	1	1	0	0	0	0	1	1	1	1	1																								0	0	0	0
ODISHA	BASELINE	INTERVENTION	OD17		1	1																	0	1	1	1	1	0				1	0	0	1	1	1	1	0	0	0	0	1	1	1
ODISHA	BASELINE	INTERVENTION	OD17	1			1	1	1	1	1	1	1	0	0	0	0	1	1	1	1	1																								0	0	0	0
ODISHA	BASELINE	INTERVENTION	OD17		1	1																	0	1	1	1	1	0				1	0	0	1	1	1	1	0	0	0	0	1	1	1
ODISHA	BASELINE	INTERVENTION	OD17	1			1	0	1	1	1	1	1	1	0	0	0	1	1	1	1	1																								0	1	1	0
ODISHA	BASELINE	INTERVENTION	OD17		1	1																	0	0	1	1	1	0				1	0	0	1	1	1	1	0	0	0	0	1	1	1
ODISHA	BASELINE	INTERVENTION	OD17	1			1	1	1	1	1	1	1	0	0	0	0	1	0	1	0	1																								0	0	0	0
ODISHA	BASELINE	INTERVENTION	OD17		1	1																	0	1	1	1	1	0				1	0	0	1	1	1	1	0	0	0	0	1	1	1
ODISHA	BASELINE	INTERVENTION	OD17	1			1	1	1	1	1	1	1	0	0	0	0	1	0	1	1	1																								0	0	0	0
ODISHA	BASELINE	INTERVENTION	OD17		1	1																	0	1	1	1	1	0				1	0	0	1	1	1	1	0	0	0	0	1	1	1
ODISHA	BASELINE	INTERVENTION	OD17	1			1	1	1	1	1	1	1	0	0	0	0	1	0	1	1	1																								0	0	0	0
ODISHA	BASELINE	INTERVENTION	OD17		1	1																	0	1	1	1	1	0				1	0	0	1	1	1	1	0	0	0	0	1	1	1
ODISHA	BASELINE	INTERVENTION	OD17	1			1	1	1	1	1	1	1	0	0	0	0	1	1	1	1	1																								0	0	0	0
ODISHA	BASELINE	INTERVENTION	OD17		1	1																	0	1	1	1	1	0				1	0	0	1	1	1	1	0	0	0	0	1	1	1
ODISHA	BASELINE	INTERVENTION	OD17	1			1	1	1	1	1	1	1	0	0	0	0	1	1	1	1	1																								0	0	0	0
ODISHA	BASELINE	INTERVENTION	OD17		1	1																	0	1	1	1	1	0				1	0	0	1	1	1	1	0	0	0	0	1	1	1
ODISHA	BASELINE	INTERVENTION	OD17	1			1	1	1	1	1	1	1	0	0	0	0	1	1	1	1	1																								0	1	1	0
ODISHA	BASELINE	INTERVENTION	OD17		1	1																	0	1	1	1	1	0				1	0	0	1	1	1	1	0	0	0	0	1	1	1
ODISHA	BASELINE	INTERVENTION	OD17	1			1	1	1	1	1	1	1	0	0	0	0	1	1	1	1	1																								0	1	1	0
ODISHA	BASELINE	INTERVENTION	OD17		1	1																	0	1	1	1	1	0				1	0	0	1	1	1	1	0	0	0	0	1	1	1
ODISHA	BASELINE	INTERVENTION	OD17	1			1	1	1	1	1	1	1	0	0	0	0	1	1	1	1	1																								0	1	1	0
ODISHA	BASELINE	INTERVENTION	OD17		1	1																	0	1	1	1	1	0				1	0	0	1	1	1	1	0	0	0	0	1	1	1
ODISHA	BASELINE	CONTROL	OD18	1			1	0	0	1	1	1	1	0	0	0	0	1	1	1	1	1																								0	0	0	0
ODISHA	BASELINE	CONTROL	OD18		1	1																	1	0	1	1	1	0				0	0	1	3	1	0	0	0	0	0	0	1	1	1
ODISHA	BASELINE	CONTROL	OD18	1			1	0	0	1	1	1	1	0	0	0	0	1	1	1	1	1																								0	0	0	0
ODISHA	BASELINE	CONTROL	OD18		1	1																	1	0	1	1	1	0				0	0	0	3	1	0	0	0	0	0	0	1	1	1
ODISHA	BASELINE	CONTROL	OD18	1			1	0	0	1	1	0	1	0	0	0	0	1	1	1	1	1																								0	0	0	0
ODISHA	BASELINE	CONTROL	OD18		1	1																	1	0	1	1	1	0				0	0	1	3	1	0	0	0	0	0	0	1	1	1
ODISHA	BASELINE	CONTROL	OD18	1			1	0	0	1	1	1	1	0	0	0	0	1	1	0	0	1																								0	0	0	0
ODISHA	BASELINE	CONTROL	OD18		1	1																	1	0	1	1	1	0				0	0	1	3	1	0	0	0	0	0	0	1	1	1
ODISHA	BASELINE	CONTROL	OD18	1			1	0	0	1	1	1	1	0	0	0	0	0	0	0	0	0																								0	0	0	0
ODISHA	BASELINE	CONTROL	OD18		1	1																	1	0	1	1	1	0				0	0	1	3	1	0	0	0	0	0	0	1	1	1
ODISHA	BASELINE	CONTROL	OD18	1			1	0	0	1	1	1	1	0	0	0	0	0	0	0	0	1																								0	0	0	0
ODISHA	BASELINE	CONTROL	OD18		1	1																	1	0	1	1	1	0				0	0	0	3	1	0	0	0	0	0	0	1	1	1
ODISHA	BASELINE	CONTROL	OD18	1			1	0	0	0	0	1	1	0	0	0	0	0	0	0	0	1																								0	0	0	0
ODISHA	BASELINE	CONTROL	OD18		1	1																	1	0	1	1	1	0				0	0	1	3	1	0	0	0	0	0	0	1	1	1
ODISHA	BASELINE	CONTROL	OD18	1			1	0	1	1	1	1	1	0	0	0	0	0	0	0	0	1																								0	0	0	0
ODISHA	BASELINE	CONTROL	OD18		1	1																	1	0	1	1	1	0				0	0	1	3	1	0	0	0	0	0	0	1	1	1
ODISHA	BASELINE	CONTROL	OD18	1			1	0	0	0	0	0	0	0	0	0	0	0	0	0	0	1																								0	0	0	0
ODISHA	BASELINE	CONTROL	OD18		1	1																	1	0	1	1	1	0				0	0	1	3	1	0	1	0	0	0	0	1	1	1
ODISHA	BASELINE	CONTROL	OD18	1			1	0	1	0	1	1	1	0	0	0	0	0	0	0	0	1																								0	0	0	0
ODISHA	BASELINE	CONTROL	OD18		1	1																	1	0	1	1	1	0				0	0	1	3	0	0	1	0	0	0	0	1	1	1
ODISHA	BASELINE	CONTROL	OD18	1			1	0	0	1	1	1	1	0	0	0	0	0	0	0	0	1																								0	0	0	0
ODISHA	BASELINE	CONTROL	OD18		1	1																	1	0	1	1	1	0				0	0	1	3	1	0	0	0	0	0	0	1	1	1
ODISHA	BASELINE	CONTROL	OD18	1			1	0	1	0	1	1	1	0	0	0	0	0	0	0	0	1																								0	0	0	0
ODISHA	BASELINE	CONTROL	OD18		1	1																	1	0	1	1	1	0				0	0	1	3	1	0	1	0	0	0	0	1	1	1
ODISHA	BASELINE	CONTROL	OD18	1			1	0	1	0	1	1	1	0	0	0	0	0	0	0	0	1																								0	0	0	0
ODISHA	BASELINE	CONTROL	OD18		1	1																	1	0	1	1	1	0				0	0	1	3	1	0	1	0	0	0	0	1	1	1
ODISHA	BASELINE	CONTROL	OD18	1			1	0	0	0	0	0	0	0	0	0	0	0	0	0	0	1																								0	0	0	0
ODISHA	BASELINE	CONTROL	OD18		1	1																	1	0	0	1	1	0				0	0	1	3	0	0	1	0	0	0	0	1	1	1
ODISHA	BASELINE	CONTROL	OD18	1			1	0	1	1	1	1	1	0	0	0	0	0	0	0	0	1																								0	0	0	0
ODISHA	BASELINE	CONTROL	OD18		1	1																	1	0	1	1	1	0				0	0	1	3	1	0	0	0	0	0	0	1	1	1
ODISHA	BASELINE	CONTROL	OD18	1			1	0	1	1	0	1	1	1	0	0	0	1	1	0	0	1																								0	0	0	0
ODISHA	BASELINE	CONTROL	OD18		1	1																	0	1	1	1	1	0				1	1	1	3	1	0	0	0	0	0	0	1	1	1
ODISHA	BASELINE	CONTROL	OD18	1			1	0	1	1	0	1	1	1	0	0	0	1	1	0	0	1																								0	0	0	0
ODISHA	BASELINE	CONTROL	OD18		1	1																	0	1	1	1	1	0				1	1	1	3	1	1	0	0	0	0	0	1	1	1
ODISHA	BASELINE	CONTROL	OD18	1			1	0	1	1	0	1	1	1	0	0	0	1	1	0	0	1																								0	0	0	0
ODISHA	BASELINE	CONTROL	OD18		1	1																	0	1	1	1	1	0				1	1	1	3	1	1	0	0	0	0	0	1	1	1
ODISHA	BASELINE	CONTROL	OD18	1			1	0	1	1	0	1	1	1	0	0	0	1	1	0	0	1																								0	0	0	0
ODISHA	BASELINE	CONTROL	OD18		1	1																	0	1	1	1	1	0				0	0	1	3	1	1	0	0	0	0	0	1	1	1
ODISHA	BASELINE	CONTROL	OD18	1			1	0	1	1	0	1	1	1	0	0	0	1	1	0	0	1																								0	0	0	0
ODISHA	BASELINE	CONTROL	OD18		1	1																	0	1	1	1	1	0				1	1	1	3	1	1	0	0	0	0	0	1	1	1
ODISHA	ENDLINE	INTERVENTION	OD09		1	1																	0	0	1	1	1	1	FORTWIN& PHENARGAN			1	1	0	3	1	0	1	0	0	0	0	1	1	1
ODISHA	ENDLINE	INTERVENTION	OD09		1	1																	0	0	1	1	1	1	INI DICLOFANE			1	1	0	3	1	0	1	0	0	0	0	1	1	1
ODISHA	ENDLINE	INTERVENTION	OD09		1	1																	0	0	1	1	1	1	INI DICLOFANE			1	1	0	3	1	0	1	0	0	0	0	1	1	1
ODISHA	ENDLINE	INTERVENTION	OD09		1	1																	0	0	0	1	1	1	INI DICLOFANE			1	1	0	3	1	0	1	0	0	0	0	1	1	1
ODISHA	ENDLINE	INTERVENTION	OD03		1	1																	0	1	1	1	0	1	INI DICLOFANE			1	1	0	3	1	1	0	0	0	0	0	1	1	1
ODISHA	ENDLINE	INTERVENTION	OD03		1	1																	0	1	1	1	1	0	INI DICLOFARM			1	1	0	3	0	1	0	0	0	0	0	1	1	1
ODISHA	ENDLINE	INTERVENTION	OD03		1	1																	0	0	1	1	0	1	INI DICLOFANE			1	1	0	3	1	1	0	0	0	0	0	1	1	1
ODISHA	ENDLINE	INTERVENTION	OD03		1	1																	0	0	1	1	1	0	INI DICLOFARM			1	0	0	3	1	1	0	0	0	0	0	1	1	1
ODISHA	ENDLINE	INTERVENTION	OD03		1	1																	0	0	1	1	1	0	INI DICLOFARM			1	0	0	3	1	1	0	0	0	0	0	1	1	1
ODISHA	ENDLINE	INTERVENTION	OD03		1	1																	0	0	1	1	1	1	INI DICLOFANE			1	0	0	3	1	1	0	0	0	0	0	1	1	1
ODISHA	ENDLINE	INTERVENTION	OD03		1	1																	0	0	1	1	0	1	INI DICLOFANE			1	0	0	3	1	1	0	0	0	0	0	1	1	1
ODISHA	ENDLINE	INTERVENTION	OD03		1	1																	0	0	1	1	0	0	INI DICLOFARM			1	0	0	3	1	1	0	0	0	0	0	1	1	1
ODISHA	ENDLINE	INTERVENTION	OD03		1	1																	0	0	1	1	0	0	INI DICLOFARM			1	1	0	3	0	1	0	0	0	0	0	1	1	1
ODISHA	ENDLINE	INTERVENTION	OD03		1	1																	0	0	1	1	0	0	INI DICLOFARM			1	0	0	3	1	1	0	0	0	0	0	1	1	1
ODISHA	ENDLINE	INTERVENTION	OD03		1	1																	0	0	1	0	1	0	INI DICLOFARM			1	0	0	3	1	1	0	0	0	0	0	1	1	1
ODISHA	ENDLINE	INTERVENTION	OD03		1	1																	0	0	1	0	0	0	INI DICLOFARM			1	0	0	3	1	1	0	0	0	0	0	1	1	1
ODISHA	ENDLINE	INTERVENTION	OD17		1	1																	0	1	1	1	1	0				0	0	0	3	1	0	1	0	0	0	0	1	1	1
ODISHA	ENDLINE	INTERVENTION	OD17		1	1																	0	0	1	1	0	0				1	0	0	3	1	0	0	0	0	0	0	1	1	1
ODISHA	ENDLINE	INTERVENTION	OD17		1	1																	0	0	1	1	1	0				0	0	0	3	1	0	1	0	0	0	0	1	1	1
ODISHA	ENDLINE	INTERVENTION	OD17		1	1																	0	0	1	1	0	0				1	0	0	3	1	0	0	0	0	0	0	1	1	1
ODISHA	ENDLINE	INTERVENTION	OD17		1	1																	0	0	1	1	0	0				0	0	0	3	1	0	0	0	0	0	0	1	1	1
ODISHA	ENDLINE	INTERVENTION	OD17		1	1																	0	0	1	1	0	0				0	0	0	3	1	0	0	0	0	0	0	1	1	1
ODISHA	ENDLINE	INTERVENTION	OD17		1	1																	0	0	1	1	0	0				1	1	0	3	1	0	1	0	0	0	0	1	1	1
ODISHA	ENDLINE	INTERVENTION	OD17		1	1																	0	0	0	0	1	0				0	0	1	3	1	0	1	0	0	0	0	1	1	1
ODISHA	ENDLINE	INTERVENTION	OD17		1	1																	0	0	1	1	1	0				1	1	0	3	1	0	1	0	0	0	0	1	1	1
ODISHA	ENDLINE	INTERVENTION	OD17		1	1																	0	0	1	1	0	0				1	1	0	3	1	0	0	0	0	0	0	1	1	1
ODISHA	ENDLINE	INTERVENTION	OD17		1	1																	0	0	1	1	0	0				0	1	0	3	1	0	1	0	0	0	0	1	1	1
ODISHA	ENDLINE	INTERVENTION	OD17		1	1																	0	0	1	0	1	0				1	1	0	3	1	0	0	0	0	0	0	1	1	1
ODISHA	ENDLINE	INTERVENTION	OD17		1	1																	0	0	1	0	0	0				0	0	0	3	1	0	1	0	0	0	0	1	1	1
ODISHA	ENDLINE	INTERVENTION	OD17		1	1																	0	0	1	0	1	0				1	1	0	3	0	0	1	0	0	0	0	1	1	1
ODISHA	ENDLINE	INTERVENTION	OD17		1	1																	0	0	1	0	0	0				0	1	0	3	1	0	1	0	0	0	0	1	1	1
ODISHA	ENDLINE	INTERVENTION	OD17		1	1																	0	0	1	0	0	0				1	1	0	3	1	0	1	0	0	0	0	1	1	1
ODISHA	ENDLINE	INTERVENTION	OD17		1	1																	0	0	1	0	0	0				1	1	0	3	1	0	1	0	0	0	0	1	1	1
ODISHA	ENDLINE	INTERVENTION	OD17		1	1																	0	0	0	1	1	0				1	1	0	3	1	0	0	0	0	0	0	1	1	1
ODISHA	ENDLINE	INTERVENTION	OD17		1	1																	0	0	0	1	1	0				1	1	1	3	1	0	1	0	0	0	0	1	1	1
ODISHA	ENDLINE	INTERVENTION	OD17		1	1																	1	1	1	1	1	0				0	1	0	3	1	0	0	0	0	0	0	1	1	1
ODISHA	ENDLINE	INTERVENTION	OD01		1	1																	0	0	1	1	1	0				1	1	1	3	1	0	1	0	0	0	0	1	1	1
ODISHA	ENDLINE	INTERVENTION	OD01		1	1																	0	0	1	1	1	0				1	1	0	3	1	0	1	0	0	0	0	1	1	1
ODISHA	ENDLINE	INTERVENTION	OD01		1	1																	0	0	1	1	0	0				0	0	0	3	1	0	0	0	0	0	0	1	1	1
ODISHA	ENDLINE	INTERVENTION	OD01		1	1																	0	0	1	1	0	0				0	1	0	3	1	0	0	0	0	0	0	1	1	1
ODISHA	ENDLINE	INTERVENTION	OD01		1	1																	0	0	1	1	0	0				0	1	0	3	1	0	1	0	0	0	0	1	1	1
ODISHA	ENDLINE	INTERVENTION	OD01		1	1																	0	0	1	1	1	0				1	1	1	3	1	0	0	0	0	0	0	1	1	1
ODISHA	ENDLINE	INTERVENTION	OD01		1	1																	0	0	1	1	0	0				0	1	0	3	1	0	0	0	0	0	0	1	1	1
ODISHA	ENDLINE	INTERVENTION	OD01		1	1																	0	0	1	1	0	0				1	1	1	3	1	0	0	0	0	0	0	1	1	1
ODISHA	ENDLINE	INTERVENTION	OD01		1	1																	0	0	1	1	1	0				0	1	0	3	1	0	0	0	0	0	0	1	1	1
ODISHA	ENDLINE	INTERVENTION	OD01		1	1																	0	0	1	1	0	0				0	1	0	3	1	0	1	0	0	0	0	1	1	1
ODISHA	ENDLINE	INTERVENTION	OD01		1	1																	0	0	1	1	0	0				0	0	0	3	1	0	0	0	0	0	0	1	1	1
ODISHA	ENDLINE	INTERVENTION	OD01		1	1																	0	0	1	1	0	0				0	0	0	3	1	0	0	0	0	0	0	1	1	1
ODISHA	ENDLINE	INTERVENTION	OD01		1	1																	0	0	1	1	0	0				0	0	0	3	1	0	0	0	0	0	0	1	1	1
ODISHA	ENDLINE	INTERVENTION	OD01		1	1																	0	0	1	1	0	0				0	0	0	3	1	0	0	0	0	0	0	1	1	1
ODISHA	ENDLINE	INTERVENTION	OD01		1	1																	0	0	1	1	0	0				0	0	0	3	0	0	0	0	0	0	0	1	1	1
ODISHA	ENDLINE	INTERVENTION	OD01		1	1																	0	0	1	1	0	0				0	0	0	3	1	0	0	0	0	0	0	1	1	1
ODISHA	ENDLINE	INTERVENTION	OD01		1	1																	0	0	1	1	0	0				0	0	0	3	1	0	0	0	0	0	0	1	1	1
ODISHA	ENDLINE	INTERVENTION	OD01		1	1																	0	0	1	1	0	0				0	0	0	3	1	0	0	0	0	0	0	1	1	1
ODISHA	ENDLINE	INTERVENTION	OD01		1	1																	0	0	1	1	0	0				0	0	0	3	1	0	0	0	0	0	0	1	1	1
ODISHA	ENDLINE	INTERVENTION	OD01		1	1																	0	0	1	1	0	0				0	0	0	3	1	0	0	0	0	0	0	1	1	1
ODISHA	ENDLINE	INTERVENTION	OD05		1	1																	1	1	1	1	1	1				1	1	1	3	1	1	1	1	1	1	1	1	1	1
ODISHA	ENDLINE	CONTROL	OD04		1	1																	1	1	1	1	1	0				1	1	0	3	1	1	1	0	0	0	0	1	1	1
ODISHA	ENDLINE	CONTROL	OD04		1	1																	1	1	1	1	1	0				1	1	0	3	1	1	1	0	0	0	0	1	1	1
ODISHA	ENDLINE	CONTROL	OD04		1	1																	0	1	1	1	1	0				1	1	0	3	1	1	1	0	0	0	0	1	1	1
ODISHA	ENDLINE	CONTROL	OD04		1	1																	1	1	1	1	1	0				1	1	0	3	1	1	1	0	0	0	0	1	1	1
ODISHA	ENDLINE	CONTROL	OD04		1	1																	1	1	1	1	1	0				1	1	0	3	1	1	1	0	0	0	0	1	1	1
ODISHA	ENDLINE	INTERVENTION	OD07		1	1																	1	0	1	1	1	1	1	1		0	1	0	3	1	1	1	0	0	0	0	1	1	1
ODISHA	ENDLINE	INTERVENTION	OD07		1	1																	1	0	1	1	1	1	1	1		0	1	0	3	1	1	1	0	0	0	0	1	1	1
ODISHA	ENDLINE	INTERVENTION	OD07		1	1																	1	0	1	1	1	1	1	1		0	1	0	3	1	1	1	0	0	0	0	1	1	1
ODISHA	ENDLINE	INTERVENTION	OD07		1	1																	1	0	1	1	1	1	1	1		0	1	0	3	0	1	1	0	0	0	0	1	1	1
ODISHA	ENDLINE	INTERVENTION	OD07		1	1																	1	0	1	1	1	1	1	1		0	1	0	3	1	1	1	0	0	0	0	1	1	1
ODISHA	ENDLINE	INTERVENTION	OD07		1	1																	1	0	1	1	1	1	1	1		0	1	0	3	1	1	1	0	0	0	0	1	1	1
ODISHA	ENDLINE	INTERVENTION	OD07		1	1																	1	0	0	1	1	1	1	1		0	1	0	3	1	1	1	0	0	0	0	1	1	1
ODISHA	ENDLINE	INTERVENTION	OD07		1	1																	1	0	0	1	1	1	1	1		0	1	0	3	1	1	1	0	0	0	0	1	1	1
ODISHA	ENDLINE	INTERVENTION	OD07		1	1																	1	0	1	1	1	1	1	1		0	1	0	3	1	1	1	0	0	0	0	1	1	1
ODISHA	ENDLINE	INTERVENTION	OD07		1	1																	1	0	1	1	1	1	1	1		0	1	0	3	1	1	1	0	0	0	0	1	1	1
ODISHA	ENDLINE	INTERVENTION	OD07		1	1																	1	1	1	0	1	1	1	1		0	1	0	3	1	1	1	0	0	0	0	1	1	1
ODISHA	ENDLINE	INTERVENTION	OD07		1	1																	1	1	1	1	1	1	1	1		0	1	0	3	0	1	1	0	0	0	0	1	1	1
ODISHA	ENDLINE	INTERVENTION	OD07		1	1																	1	1	1	1	1	1	1	1		0	1	0	3	1	1	1	0	0	0	0	1	1	1
ODISHA	ENDLINE	INTERVENTION	OD07		1	1																	1	1	1	1	1	1	1	1		0	1	0	3	1	1	1	0	0	0	0	1	1	1
ODISHA	ENDLINE	INTERVENTION	OD07		1	1																	1	1	1	1	1	1	1	1		0	1	0	3	1	1	1	0	0	0	0	1	1	1
ODISHA	ENDLINE	INTERVENTION	OD07		1	1																	1	1	1	1	1	1	1	1		0	1	0	3	1	1	1	0	0	0	0	1	1	1
ODISHA	ENDLINE	INTERVENTION	OD07		1	1																	1	1	1	1	1	1	1	1		0	1	0	3	1	1	1	0	0	0	0	1	1	1
ODISHA	ENDLINE	INTERVENTION	OD07		1	1																	1	1	1	1	1	1	1	1		0	1	0	3	1	1	1	0	0	0	0	1	1	1
ODISHA	ENDLINE	INTERVENTION	OD07		1	1																	1	1	1	1	1	1	1	1		0	1	0	3	1	1	1	0	0	0	0	1	1	1
ODISHA	ENDLINE	INTERVENTION	OD07		1	1																	1	1	1	1	1	1	1	1		0	1	0	3	1	1	1	0	0	0	0	1	1	1
ODISHA	ENDLINE	INTERVENTION	OD11		1	1																	1	0	1	1	1	1	1	1		1	1	0	3	1	1	1	0	0	0	0	1	1	1
ODISHA	ENDLINE	INTERVENTION	OD11		1	1																	1	0	1	1	1	1	1	1		1	1	0	3	1	1	1	0	0	0	0	1	1	1
ODISHA	ENDLINE	INTERVENTION	OD11		1	1																	1	0	1	1	1	1	1	1		1	1	0	3	1	1	0	0	0	0	0	1	1	1
ODISHA	ENDLINE	INTERVENTION	OD11		1	1																	1	0	1	1	1	1	1	1		1	1	0	3	1	1	0	0	0	0	0	1	1	1
ODISHA	ENDLINE	INTERVENTION	OD11		1	1																	1	0	1	1	1	1	1	1		1	1	0	3	1	1	0	0	0	0	0	1	1	1
ODISHA	ENDLINE	INTERVENTION	OD11		1	1																	1	0	1	1	1	1	1	1		1	1	0	3	1	1	0	0	0	0	0	1	1	1
ODISHA	ENDLINE	INTERVENTION	OD11		1	1																	1	0	1	0	1	1	1	1		1	0	0	3	1	1	0	0	0	0	0	1	1	1
ODISHA	ENDLINE	INTERVENTION	OD11		1	1																	1	0	1	0	1	1	1	1		1	0	0	3	1	1	0	0	0	0	0	1	1	1
ODISHA	ENDLINE	INTERVENTION	OD11		1	1																	1	0	1	0	1	1	1	1		1	0	0	3	1	1	0	0	0	0	0	1	1	1
ODISHA	ENDLINE	INTERVENTION	OD11		1	1																	1	0	1	1	1	1	1	1		0	1	1	3	1	1	0	0	0	0	0	1	1	1
ODISHA	ENDLINE	INTERVENTION	OD11		1	1																	1	0	1	1	1	1	1	1		1	1	0	3	1	1	0	0	0	0	0	1	1	1
ODISHA	ENDLINE	INTERVENTION	OD11		1	1																	1	0	1	1	1	1	1	1		1	0	0	3	1	1	0	0	0	0	0	1	1	1
ODISHA	ENDLINE	INTERVENTION	OD11		1	1																	1	0	1	0	1	1	1	1		1	0	0	3	1	1	0	0	0	0	0	1	1	1
ODISHA	ENDLINE	INTERVENTION	OD11		1	1																	1	0	1	0	1	1	1	1		1	0	0	3	1	1	0	0	0	0	0	1	1	1
ODISHA	ENDLINE	INTERVENTION	OD11		1	1																	1	0	1	0	1	1	1	1		1	0	0	3	1	1	0	0	0	0	0	1	1	1
ODISHA	ENDLINE	INTERVENTION	OD11		1	1																	1	0	1	0	1	1	1	1		1	0	0	3	1	1	0	0	0	0	0	1	1	1
ODISHA	ENDLINE	INTERVENTION	OD11		1	1																	1	0	1	0	1	1	1	1		1	0	0	3	1	1	0	0	0	0	0	1	1	1
ODISHA	ENDLINE	INTERVENTION	OD11		1	1																	1	0	1	1	1	1	1	1		1	0	0	3	1	1	0	0	0	0	0	1	1	1
ODISHA	ENDLINE	INTERVENTION	OD11		1	1																	1	0	1	1	1	1	1	1		1	0	0	3	1	1	0	0	0	0	0	1	1	1
ODISHA	ENDLINE	INTERVENTION	OD11		1	1																	1	0	1	0	1	1	1	1		1	1	0	3	1	1	0	0	0	0	0	1	1	1
ODISHA	ENDLINE	INTERVENTION	OD09		1	1																	1	1	1	1	0	1	FORTWIN& PHENARGAN			1	1	1	3	1	1	0	0	0	0	0	1	1	1
ODISHA	ENDLINE	INTERVENTION	OD09		1	1																	1	1	1	1	1	1	FORTWIN& PHENARGAN			1	1	1	3	1	1	0	0	0	0	0	1	1	1
ODISHA	ENDLINE	INTERVENTION	OD09		1	1																	1	1	1	1	1	1	FORTWIN& PHENARGAN			1	1	1	3	1	1	0	0	0	0	0	1	1	1
ODISHA	ENDLINE	INTERVENTION	OD09		1	1																	1	1	1	1	1	1	FORTWIN& PHENARGAN			1	1	1	3	1	1	0	0	0	0	0	1	1	1
ODISHA	ENDLINE	INTERVENTION	OD09		1	1																	1	1	1	1	1	1	FORTWIN& PHENARGAN			1	1	1	3	1	1	0	0	0	0	0	1	1	1
ODISHA	ENDLINE	INTERVENTION	OD09		1	1																	1	1	1	1	1	1	FORTWIN& PHENARGAN			1	1	1	3	1	1	0	0	0	0	0	1	1	1
ODISHA	ENDLINE	INTERVENTION	OD09		1	1																	1	1	1	1	1	1	FORTWIN& PHENARGAN			1	1	1	3	1	1	0	1	1	1	1	1	1	1
ODISHA	ENDLINE	INTERVENTION	OD09		1	1																	1	1	1	0	1	1	FORTWIN& PHENARGAN			1	1	1	3	1	1	0	0	0	0	0	1	1	1
ODISHA	ENDLINE	INTERVENTION	OD09		1	1																	1	1	1	0	1	1	FORTWIN& PHENARGAN			1	1	1	3	1	1	0	0	0	0	0	1	1	1
ODISHA	ENDLINE	INTERVENTION	OD09		1	1																	1	1	1	0	1	1	FORTWIN& PHENARGAN			1	1	1	3	1	1	0	0	0	0	0	1	1	1
ODISHA	ENDLINE	INTERVENTION	OD09		1	1																	1	1	1	0	1	1	FORTWIN& PHENARGAN			1	1	1	3	1	1	1	0	0	0	0	1	1	1
ODISHA	ENDLINE	INTERVENTION	OD09		1	1																	1	1	1	0	1	1	FORTWIN& PHENARGAN			1	1	1	3	1	1	0	0	0	0	0	1	1	1
ODISHA	ENDLINE	INTERVENTION	OD09		1	1																	1	1	1	0	1	1	FORTWIN& PHENARGAN			1	1	1	3	1	1	0	0	0	0	0	1	1	1
ODISHA	ENDLINE	INTERVENTION	OD09		1	1																	1	1	1	0	1	1	FORTWIN& PHENARGAN			1	1	1	3	1	1	0	0	0	0	0	1	1	1
ODISHA	ENDLINE	CONTROL	OD10		1	1																	1	1	1	0	1	0				0	1	0	3	1	1	1	0	0	0	0	1	1	1
ODISHA	ENDLINE	CONTROL	OD10		1	1																	1	1	1	0	1	0				0	1	0	3	1	1	1	0	0	0	0	1	1	1
ODISHA	ENDLINE	CONTROL	OD10		1	1																	1	1	1	0	1	0				0	1	0	3	1	1	1	0	0	0	0	1	1	1
ODISHA	ENDLINE	CONTROL	OD10		1	1																	1	1	1	1	1	0				0	1	0	3	1	1	1	0	0	0	0	1	1	1
ODISHA	ENDLINE	CONTROL	OD10		1	1																	1	1	1	1	1	0				1	1	0	3	1	1	1	0	0	0	0	1	1	1
ODISHA	ENDLINE	CONTROL	OD10		1	1																	1	1	1	1	1	0				1	1	0	3	1	1	1	0	0	0	0	1	1	1
ODISHA	ENDLINE	CONTROL	OD10		1	1																	1	1	1	1	1	0				0	1	0	3	1	1	1	0	0	0	0	1	1	1
ODISHA	ENDLINE	CONTROL	OD10		1	1																	1	1	1	0	1	0				0	1	0	3	1	1	1	0	0	0	0	1	1	1
ODISHA	ENDLINE	CONTROL	OD10		1	1																	1	1	1	1	1	0				0	1	0	3	1	1	1	0	0	0	0	1	1	1
ODISHA	ENDLINE	CONTROL	OD10		1	1																	1	1	1	0	1	0				0	1	0	3	1	1	1	0	0	0	0	1	1	1
ODISHA	ENDLINE	CONTROL	OD10		1	1																	1	1	1	0	1	0				0	1	0	3	1	1	1	0	0	0	0	1	1	1
ODISHA	ENDLINE	CONTROL	OD10		1	1																	0	1	0	0	1	0				0	1	0	3	1	1	1	0	0	0	0	1	1	1
ODISHA	ENDLINE	CONTROL	OD10		1	1																	0	1	0	0	1	0				0	1	0	3	1	1	1	0	0	0	0	1	1	1
ODISHA	ENDLINE	CONTROL	OD10		1	1																	1	1	1	0	1	0				0	1	0	3	1	1	1	0	0	0	0	1	1	1
ODISHA	ENDLINE	CONTROL	OD10		1	1																	1	1	1	0	1	0				0	1	0	3	1	1	1	0	0	0	0	1	1	1
ODISHA	ENDLINE	CONTROL	OD10		1	1																	1	1	1	0	1	0				0	1	0	3	1	1	1	0	0	0	0	1	1	1
ODISHA	ENDLINE	CONTROL	OD10		1	1																	1	1	1	0	1	0				0	1	0	3	1	1	1	0	0	0	0	1	1	1
ODISHA	ENDLINE	CONTROL	OD10		1	1																	1	1	1	0	1	0				0	1	0	3	1	1	1	0	0	0	0	1	1	1
ODISHA	ENDLINE	CONTROL	OD10		1	1																	1	1	1	0	1	0				0	1	0	3	1	1	1	0	0	0	0	1	1	1
ODISHA	ENDLINE	CONTROL	OD10		1	1																	0	1	0	1	1	0				0	1	0	3	1	1	1	0	0	0	0	1	1	1
ODISHA	ENDLINE	CONTROL	OD10	1			1	0	0	0	0	1	1	0	0	0	0	0	0	0	0	1																								0	0	0	0
ODISHA	ENDLINE	CONTROL	OD10	1			1	0	0	0	0	1	1	0	0	0	0	0	0	0	0	1																								0	0	0	0
ODISHA	ENDLINE	CONTROL	OD10	1			1	0	0	0	0	1	1	0	0	0	0	0	0	0	0	1																								0	0	0	0
ODISHA	ENDLINE	CONTROL	OD10	1			1	0	0	0	0	1	1	0	0	0	0	0	0	0	0	1																								0	0	0	0
ODISHA	ENDLINE	CONTROL	OD10	1			1	0	0	0	0	1	1	0	0	0	0	0	0	0	0	1																								0	0	0	0
ODISHA	ENDLINE	CONTROL	OD10	1			1	0	0	0	0	1	1	0	0	0	0	0	0	0	0	1																								0	0	0	0
ODISHA	ENDLINE	CONTROL	OD10	1			1	0	0	0	0	1	1	0	0	0	0	0	0	0	0	1																								0	0	0	0
ODISHA	ENDLINE	CONTROL	OD10	1			1	0	0	0	0	1	1	0	0	0	0	0	0	0	0	1																								0	0	0	0
ODISHA	ENDLINE	CONTROL	OD10	1			1	0	0	0	0	1	1	0	0	0	0	0	0	0	0	1																								0	0	0	0
ODISHA	ENDLINE	CONTROL	OD10	1			1	0	0	0	0	1	1	0	0	0	0	0	0	0	0	1																								0	0	0	0
ODISHA	ENDLINE	CONTROL	OD10	1			1	0	0	0	0	1	1	0	0	0	0	0	0	0	0	1																								0	0	0	0
ODISHA	ENDLINE	CONTROL	OD10	1			1	0	0	0	0	1	1	0	0	0	0	0	0	0	0	1																								0	0	0	0
ODISHA	ENDLINE	CONTROL	OD10	1			1	0	0	0	0	1	1	0	0	0	0	0	0	0	0	0																								0	0	0	0
ODISHA	ENDLINE	CONTROL	OD10	1			1	0	0	0	0	1	1	0	0	0	0	0	0	0	0	1																								0	0	0	0
ODISHA	ENDLINE	CONTROL	OD10	1			1	0	0	0	0	1	1	0	0	0	0	0	0	0	0	1																								0	0	0	0
ODISHA	ENDLINE	CONTROL	OD10	1			1	0	0	0	0	1	1	0	0	0	0	0	0	0	0	1																								0	0	0	0
ODISHA	ENDLINE	CONTROL	OD10	1			1	0	0	0	0	1	1	0	0	0	0	0	0	0	0	1																								0	0	0	0
ODISHA	ENDLINE	CONTROL	OD10	1			1	0	0	0	0	1	1	0	0	0	0	0	0	0	0	1																								0	0	0	0
ODISHA	ENDLINE	CONTROL	OD10	1			1	0	0	0	0	1	1	0	0	0	0	0	0	0	0	1																								0	0	0	0
ODISHA	ENDLINE	CONTROL	OD10	1			1	0	0	0	0	1	1	0	0	0	0	0	0	0	0	1																								0	0	0	0
ODISHA	ENDLINE	INTERVENTION	OD05		1	1																	1	1	1	1	1	1				1	1	1	3	1	1	1	1	1	1	1	1	1	1
ODISHA	ENDLINE	INTERVENTION	OD05		1	1																	1	1	1	1	1	1				1	1	1	3	1	1	1	1	1	1	1	1	1	1
ODISHA	ENDLINE	INTERVENTION	OD05		1	1																	1	1	1	1	1	1				1	1	1	3	1	1	1	1	1	1	1	1	1	1
ODISHA	ENDLINE	INTERVENTION	OD05		1	1																	1	1	1	1	1	1				1	1	1	3	1	1	1	1	1	1	1	1	1	1
ODISHA	ENDLINE	INTERVENTION	OD05		1	1																	1	1	1	1	1	1				1	1	1	3	1	1	1	1	1	1	1	1	1	1
ODISHA	ENDLINE	INTERVENTION	OD05		1	1																	1	1	1	1	1	1				1	1	1	3	1	1	1	1	1	1	1	1	1	1
ODISHA	ENDLINE	INTERVENTION	OD05		1	1																	1	1	1	1	1	1				1	1	1	3	1	1	1	1	1	1	1	1	1	1
ODISHA	ENDLINE	INTERVENTION	OD05		1	1																	1	1	1	1	1	1				1	1	1	3	1	1	1	1	1	1	1	1	1	1
ODISHA	ENDLINE	INTERVENTION	OD05		1	1																	1	1	1	1	1	1				1	1	1	3	1	1	1	1	1	1	1	1	1	1
ODISHA	ENDLINE	INTERVENTION	OD05		1	1																	1	1	1	1	1	1				1	1	1	3	1	1	1	1	1	1	1	1	1	1
ODISHA	ENDLINE	INTERVENTION	OD05		1	1																	1	1	1	1	1	1				1	1	1	3	1	1	1	1	1	1	1	1	1	1
ODISHA	ENDLINE	INTERVENTION	OD05		1	1																	1	1	1	1	1	1				1	1	1	3	1	1	1	1	1	1	1	1	1	1
ODISHA	ENDLINE	INTERVENTION	OD05		1	1																	1	1	1	1	1	1				1	1	1	3	1	1	1	1	1	1	1	1	1	1
ODISHA	ENDLINE	INTERVENTION	OD05		1	1																	1	1	1	1	1	1				1	1	1	3	1	1	1	1	1	1	1	1	1	1
ODISHA	ENDLINE	INTERVENTION	OD05		1	1																	1	1	1	1	1	1				1	1	1	3	1	1	1	1	1	1	1	1	1	1
ODISHA	ENDLINE	INTERVENTION	OD05		1	1																	1	1	1	1	1	1				1	1	1	3	1	1	1	1	1	1	1	1	1	1
ODISHA	ENDLINE	INTERVENTION	OD05		1	1																	1	1	1	1	1	1				1	1	1	3	0	1	1	1	1	1	1	1	1	1
ODISHA	ENDLINE	INTERVENTION	OD05		1	1																	1	1	1	1	1	1				1	1	1	3	1	1	1	1	1	1	1	1	1	1
ODISHA	ENDLINE	INTERVENTION	OD05		1	1																	1	1	1	1	1	1				1	1	1	3	1	1	1	1	1	1	1	1	1	1
ODISHA	ENDLINE	CONTROL	OD04		1	1																	0	0	1	1	1	1	INJECTION DICLOFANE			1	0	0	3	1	0	0	0	0	0	0	1	1	1
ODISHA	ENDLINE	CONTROL	OD04		1	1																	0	0	1	1	0	1	INJECTION DICLOFANE			1	0	0	3	1	0	0	0	0	0	0	1	1	1
ODISHA	ENDLINE	CONTROL	OD04		1	1																	0	0	1	1	0	1	INJECTION DICLOFANE			1	0	0	3	1	0	0	0	0	0	0	1	1	1
ODISHA	ENDLINE	CONTROL	OD04		1	1																	0	1	1	1	1	0				1	1	0	3	1	0	0	0	0	0	0	1	1	1
ODISHA	ENDLINE	CONTROL	OD04		1	1																	0	0	1	1	1	0				1	0	0	3	1	0	0	0	0	0	0	1	1	1
ODISHA	ENDLINE	CONTROL	OD04		1	1																	0	0	1	1	0	0				1	0	0	3	1	0	0	0	0	0	0	1	1	1
ODISHA	ENDLINE	CONTROL	OD04		1	1																	0	0	1	1	0	0				1	0	0	3	1	0	0	0	0	0	0	1	1	1
ODISHA	ENDLINE	CONTROL	OD04		1	1																	0	0	1	1	0	0				1	0	0	3	1	0	0	0	0	0	0	1	1	1
ODISHA	ENDLINE	CONTROL	OD04		1	1																	0	0	1	1	0	0				1	0	0	3	1	0	0	0	0	0	0	1	1	1
ODISHA	ENDLINE	CONTROL	OD04		1	1																	0	0	1	1	0	0				1	0	0	3	1	0	0	0	0	0	0	1	1	1
ODISHA	ENDLINE	CONTROL	OD04		1	1																	0	0	1	1	0	0				1	0	0	3	1	0	0	0	0	0	0	1	1	1
ODISHA	ENDLINE	CONTROL	OD04		1	1																	0	0	0	1	0	0				1	0	0	3	1	0	0	0	0	0	0	1	1	1
ODISHA	ENDLINE	CONTROL	OD04		1	1																	0	0	1	1	0	0				1	0	0	3	1	0	0	0	0	0	0	1	1	1
ODISHA	ENDLINE	CONTROL	OD04		1	1																	0	0	1	1	0	0				1	0	0	3	1	0	0	0	0	0	0	1	1	1
ODISHA	ENDLINE	CONTROL	OD04		1	1																	0	0	1	1	0	0				1	0	0	3	1	0	0	0	0	0	0	1	1	1
ODISHA	ENDLINE	CONTROL	OD16		1	1																	0	1	1	1	0	0				0	0	0	3	1	0	0	0	0	0	0	1	1	1
ODISHA	ENDLINE	CONTROL	OD16		1	1																	0	1	1	1	1	0				1	0	3	3	1	0	0	0	0	0	0	1	1	1
ODISHA	ENDLINE	CONTROL	OD16		1	1																	0	1	1	1	0	0				0	0	0	3	1	0	0	0	0	0	0	1	1	1
ODISHA	ENDLINE	CONTROL	OD16		1	1																	0	1	1	1	0	0				1	1	0	3	1	0	0	0	0	0	0	1	1	1
ODISHA	ENDLINE	CONTROL	OD16		1	1																	0	1	1	0	0	0				0	0	0	3	1	0	0	0	0	0	0	1	1	1
ODISHA	ENDLINE	CONTROL	OD16		1	1																	0	1	1	0	0	0				0	0	0	3	1	0	0	0	0	0	0	1	1	1
ODISHA	ENDLINE	CONTROL	OD16		1	1																	0	1	1	0	0	0				0	0	0	3	1	0	0	0	0	0	0	1	1	1
ODISHA	ENDLINE	CONTROL	OD16		1	1																	0	1	1	0	0	0				1	1	0	3	1	0	0	0	0	0	0	1	1	1
ODISHA	ENDLINE	CONTROL	OD16		1	1																	0	1	1	0	0	0				1	0	0	3	1	0	0	0	0	0	0	1	1	1
ODISHA	ENDLINE	CONTROL	OD16		1	1																	0	1	1	0	0	0				0	0	0	3	1	0	0	0	0	0	0	1	1	1
ODISHA	ENDLINE	CONTROL	OD16		1	1																	0	1	1	0	0	0				0	0	0	3	1	0	0	0	0	0	0	1	1	1
ODISHA	ENDLINE	CONTROL	OD16		1	1																	0	1	1	0	0	0				1	0	0	3	1	0	0	0	0	0	0	1	1	1
ODISHA	ENDLINE	CONTROL	OD16		1	1																	0	1	1	0	0	0				0	0	0	3	1	0	0	0	0	0	0	1	1	1
ODISHA	ENDLINE	CONTROL	OD16		1	1																	0	1	1	0	0	0				0	0	0	3	1	0	0	0	0	0	0	1	1	1
ODISHA	ENDLINE	CONTROL	OD16		1	1																	0	1	1	0	0	0				0	0	0	3	1	0	0	0	0	0	0	1	1	1
ODISHA	ENDLINE	CONTROL	OD16		1	1																	0	1	1	0	1	0				0	0	0	3	1	0	0	0	0	0	0	1	1	1
ODISHA	ENDLINE	CONTROL	OD16		1	1																	0	1	1	0	1	0				0	0	0	3	1	0	0	0	0	0	0	1	1	1
ODISHA	ENDLINE	CONTROL	OD16		1	1																	0	1	1	0	1	0				0	0	0	3	1	0	0	0	0	0	0	1	1	1
ODISHA	ENDLINE	CONTROL	OD16		1	1																	0	1	1	0	0	0				0	0	0	3	1	0	0	0	0	0	0	1	1	1
ODISHA	ENDLINE	CONTROL	OD16		1	1																	0	1	1	0	0	0				0	0	0	3	1	0	0	0	0	0	0	1	1	1
ODISHA	ENDLINE	CONTROL	OD06		1	1																	0	0	1	1	1	1	INI DICLOFANE			1	1	0	3	1	0	0	0	0	0	0	1	1	1
ODISHA	ENDLINE	CONTROL	OD06		1	1																	0	0	1	1	0	1	INI DICLOFANE			1	1	0	3	1	0	0	0	0	0	0	1	1	1
ODISHA	ENDLINE	CONTROL	OD06		1	1																	0	0	1	1	1	1	INI DICLOFANE			1	0	0	3	1	0	0	0	0	0	0	1	1	1
ODISHA	ENDLINE	CONTROL	OD06		1	1																	0	0	1	1	1	1	INI DICLOFANE			0	0	0	3	1	0	0	0	0	0	0	1	1	1
ODISHA	ENDLINE	CONTROL	OD06		1	1																	0	0	1	1	1	1	INI DICLOFANE			1	0	0	3	1	0	0	0	0	0	0	1	1	1
ODISHA	ENDLINE	CONTROL	OD06		1	1																	0	0	1	1	1	1	INI DICLOFANE			0	0	0	3	1	0	1	0	0	0	0	1	1	1
ODISHA	ENDLINE	CONTROL	OD06		1	1																	0	0	1	1	0	1	INI DICLOFANE			1	0	0	3	1	0	0	0	0	0	0	1	1	1
ODISHA	ENDLINE	CONTROL	OD06		1	1																	0	0	1	0	1	1	INI DICLOFANE			0	0	0	3	1	0	0	0	0	0	0	1	1	1
ODISHA	ENDLINE	CONTROL	OD06		1	1																	0	0	1	0	1	1	INI DICLOFANE			1	0	0	3	1	0	0	0	0	0	0	1	1	1
ODISHA	ENDLINE	CONTROL	OD06		1	1																	0	0	1	0	0	1	INI DICLOFANE			0	0	0	3	1	0	0	0	0	0	0	1	1	1
ODISHA	ENDLINE	CONTROL	OD06		1	1																	0	0	1	0	0	1	INI DICLOFANE			0	0	0	3	1	0	0	0	0	0	0	1	1	1
ODISHA	ENDLINE	CONTROL	OD06		1	1																	0	0	1	0	1	1	INI DICLOFANE			1	0	0	3	1	0	0	0	0	0	0	1	1	1
ODISHA	ENDLINE	CONTROL	OD06		1	1																	0	0	1	0	1	1	INI DICLOFANE			0	0	0	3	1	0	0	0	0	0	0	1	1	1
ODISHA	ENDLINE	CONTROL	OD06		1	1																	0	0	1	0	0	1	INI DICLOFANE			0	0	1	3	1	0	0	0	0	0	0	1	1	1
ODISHA	ENDLINE	CONTROL	OD06		1	1																	0	0	1	0	0	1	INI DICLOFANE			0	0	0	3	1	0	0	0	0	0	0	1	1	1
ODISHA	ENDLINE	CONTROL	OD06		1	1																	0	0	1	0	0	1	INI DICLOFANE			1	0	0	3	1	0	0	0	0	0	0	1	1	1
ODISHA	ENDLINE	CONTROL	OD06		1	1																	0	0	1	0	0	1	INI DICLOFANE			1	0	0	3	0	0	0	0	0	0	0	1	1	1
ODISHA	ENDLINE	CONTROL	OD06		1	1																	0	0	1	0	0	1	INI DICLOFANE			0	0	0	3	1	0	0	0	0	0	0	1	1	1
ODISHA	ENDLINE	CONTROL	OD18	1			1	0	0	1	1	0	0	1	0	0	0	0	0	0	0	1																								0	0	0	0
ODISHA	ENDLINE	CONTROL	OD18	1			1	0	0	1	1	1	1	0	0	0	0	0	0	0	0	1																								0	0	0	0
ODISHA	ENDLINE	CONTROL	OD18	1			1	0	0	0	0	0	0	0	0	0	0	0	0	0	0	1																								0	0	0	0
ODISHA	ENDLINE	CONTROL	OD18	1			1	0	0	0	0	1	1	0	0	0	0	0	0	0	0	1																								0	0	0	0
ODISHA	ENDLINE	CONTROL	OD18	1			1	0	0	1	1	1	1	0	0	0	0	0	0	0	0	1																								0	0	0	0
ODISHA	ENDLINE	CONTROL	OD18	1			1	0	0	1	1	1	1	0	0	0	0	0	0	0	0	1																								0	0	0	0
ODISHA	ENDLINE	CONTROL	OD18	1			1	0	0	0	0	1	1	0	0	0	0	0	0	0	0	1																								0	0	0	0
ODISHA	ENDLINE	CONTROL	OD18	1			1	0	0	0	1	1	0	0	0	0	0	0	0	0	0	1																								0	0	0	0
ODISHA	ENDLINE	CONTROL	OD18	1			1	0	0	1	1	1	1	0	0	0	0	0	0	0	0	1																								0	0	0	0
ODISHA	ENDLINE	CONTROL	OD18	1			1	0	0	0	1	1	0	0	0	0	0	0	0	0	0	1																								0	0	0	0
ODISHA	ENDLINE	CONTROL	OD18	1			1	0	0	1	1	1	1	0	0	0	0	0	0	0	0	1																								0	0	0	0
ODISHA	ENDLINE	CONTROL	OD18	1			1	0	0	1	1	0	1	0	0	0	0	0	0	0	0	1																								0	0	0	0
ODISHA	ENDLINE	CONTROL	OD18	1			1	0	0	1	1	1	1	1	0	0	0	0	0	0	0	1																								0	0	0	0
ODISHA	ENDLINE	CONTROL	OD18	1			1	0	0	1	1	0	1	1	0	0	0	0	0	0	0	1																								0	0	0	0
ODISHA	ENDLINE	CONTROL	OD18	1			1	0	0	1	1	1	1	1	0	0	0	0	0	0	0	1																								0	0	0	0
ODISHA	ENDLINE	CONTROL	OD18	1			1	0	0	1	1	1	1	0	0	0	0	0	0	0	0	1																								0	0	0	0
ODISHA	ENDLINE	CONTROL	OD18	1			1	0	0	1	1	1	1	0	0	0	0	0	0	0	0	1																								0	0	0	0
ODISHA	ENDLINE	CONTROL	OD18	1			1	0	0	1	1	1	1	0	0	0	0	0	0	0	0	1																								0	0	0	0
ODISHA	ENDLINE	CONTROL	OD18	1			1	0	0	1	1	1	1	0	0	0	0	0	0	0	0	1																								0	0	0	0
ODISHA	ENDLINE	CONTROL	OD18	1			1	0	0	0	1	1	0	0	0	0	0	0	0	0	0	1																								0	0	0	0
ODISHA	ENDLINE	CONTROL	OD06		1	1																	0	0	1	1	1	0				1	1	0	3	1	0	0	0	0	0	0	1	1	1
ODISHA	ENDLINE	CONTROL	OD06		1	1																	0	0	1	1	1	0				1	1	0	3	1	0	0	0	0	0	0	1	1	1
ODISHA	ENDLINE	INTERVENTION	OD03		1	1																	0	0	1	0	1	0				1	0	0	3	1	1	0	0	0	0	0	1	1	1
ODISHA	ENDLINE	INTERVENTION	OD03		1	1																	0	0	1	0	0	0	INI DICLOFARM			1	0	0	3	1	1	0	0	0	0	0	1	1	1
ODISHA	ENDLINE	INTERVENTION	OD03		1	1																	0	0	1	0	0	0	INI DICLOFARM			1	0	0	3	1	1	0	0	0	0	0	1	1	1
ODISHA	ENDLINE	INTERVENTION	OD03		1	1																	0	0	1	0	0	0	INI DICLOFARM			1	0	0	3	1	1	0	0	0	0	0	1	1	1
ODISHA	ENDLINE	INTERVENTION	OD03		1	1																	0	0	1	0	0	0	INI DICLOFARM			1	0	0	3	1	1	0	0	0	0	0	1	1	1
ODISHA	ENDLINE	INTERVENTION	OD03		1	1																	0	0	1	0	0	0	INI DICLOFARM			1	0	0	3	1	1	0	0	0	0	0	1	1	1
ODISHA	ENDLINE	INTERVENTION	OD03		1	1																	0	0	1	0	1	0	INI DICLOFARM			1	0	0	3	1	1	0	0	0	0	0	1	1	1
ODISHA	ENDLINE	INTERVENTION	OD03		1	1																	0	0	1	0	0	0	INI DICLOFARM			1	0	0	3	1	1	0	0	0	0	0	1	1	1
ODISHA	ENDLINE	INTERVENTION	OD15		1	1																	0	1	1	1	1	0				1	0	1	3	1	0	0	0	0	0	0	1	1	1
ODISHA	ENDLINE	INTERVENTION	OD15		1	1																	0	0	1	1	1	0				1	0	0	3	1	0	0	0	0	0	0	1	1	1
ODISHA	ENDLINE	INTERVENTION	OD15		1	1																	0	0	1	1	0	0				0	0	0	3	1	0	0	0	0	0	0	1	1	1
ODISHA	ENDLINE	INTERVENTION	OD15		1	1																	0	0	1	1	1	0				0	0	0	3	1	0	0	0	0	0	0	1	1	1
ODISHA	ENDLINE	INTERVENTION	OD15		1	1																	0	0	1	1	0	0				0	1	0	3	1	0	1	0	0	0	0	1	1	1
ODISHA	ENDLINE	INTERVENTION	OD15		1	1																	0	0	1	1	1	0				0	0	0	3	1	0	0	0	0	0	0	1	1	1
ODISHA	ENDLINE	INTERVENTION	OD15		1	1																	0	0	1	1	1	0				0	0	0	3	1	0	0	0	0	0	0	1	1	1
ODISHA	ENDLINE	INTERVENTION	OD15		1	1																	0	0	1	1	0	0				0	0	0	3	1	0	0	0	0	0	0	1	1	1
ODISHA	ENDLINE	INTERVENTION	OD15		1	1																	0	0	1	1	1	0				0	0	0	3	1	0	0	0	0	0	0	1	1	1
ODISHA	ENDLINE	INTERVENTION	OD15		1	1																	0	0	1	1	1	0				0	0	0	3	1	0	0	0	0	0	0	1	1	1
ODISHA	ENDLINE	INTERVENTION	OD15		1	1																	0	0	1	1	0	0				1	1	1	3	1	0	0	0	0	0	0	1	1	1
ODISHA	ENDLINE	INTERVENTION	OD15		1	1																	0	0	1	1	0	0				0	0	0	3	1	0	1	0	0	0	0	1	1	1
ODISHA	ENDLINE	INTERVENTION	OD15		1	1																	0	0	1	1	1	0				0	0	0	3	1	0	1	0	0	0	0	1	1	1
ODISHA	ENDLINE	INTERVENTION	OD15		1	1																	0	0	1	0	0	0				0	0	1	3	1	0	0	0	0	0	0	1	1	1
ODISHA	ENDLINE	INTERVENTION	OD15		1	1																	0	0	1	0	0	0				0	0	3	3	1	0	1	0	0	0	0	1	1	1
ODISHA	ENDLINE	INTERVENTION	OD15		1	1																	0	0	1	0	0	0				0	0	0	3	1	0	0	0	0	0	0	1	1	1
ODISHA	ENDLINE	INTERVENTION	OD15		1	1																	0	1	1	1	0	0				1	0	0	3	1	0	0	0	0	0	0	1	1	1
ODISHA	ENDLINE	INTERVENTION	OD15		1	1																	0	1	1	0	1	0				1	0	0	3	1	0	0	0	0	0	0	1	1	1
ODISHA	ENDLINE	INTERVENTION	OD15		1	1																	0	1	1	1	1	0				1	0	0	3	1	0	1	0	0	0	0	1	1	1
ODISHA	ENDLINE	INTERVENTION	OD15		1	1																	0	1	1	1	1	0				1	1	0	3	1	0	0	0	0	0	0	1	1	1
ODISHA	ENDLINE	CONTROL	OD14	1			1	0	0	1	1	1	1	0	0	0	0	0	0	0	0	1																								0	0	0	0
ODISHA	ENDLINE	CONTROL	OD14		1	1																	0	1	1	1	1	0				1	1	0	3	0	0	1	0	0	0	0	1	1	1
ODISHA	ENDLINE	CONTROL	OD14	1			1	0	0	0	0	1	1	0	0	0	0	0	0	0	0	1																								0	0	0	0
ODISHA	ENDLINE	CONTROL	OD14		1	1																	0	1	1	1	1	0				1	1	0	3	0	0	1	0	0	0	0	1	1	1
ODISHA	ENDLINE	CONTROL	OD14	1			1	0	0	1	0	1	1	0	0	0	0	0	0	0	0	1																								0	0	0	0
ODISHA	ENDLINE	CONTROL	OD14		1	1																	0	1	1	1	0	0				1	1	0	3	0	0	1	0	0	0	0	1	1	1
ODISHA	ENDLINE	CONTROL	OD14	1			1	0	0	1	0	1	1	0	0	0	0	0	0	0	0	1																								0	0	0	0
ODISHA	ENDLINE	CONTROL	OD14		1	1																	0	1	1	1	1	0				1	1	0	3	0	0	1	0	0	0	0	1	1	1
ODISHA	ENDLINE	CONTROL	OD14	1			1	0	0	1	0	1	1	0	0	0	0	0	0	0	0	1																								0	0	0	0
ODISHA	ENDLINE	CONTROL	OD14		1	1																	1	1	0	1	1	0				1	1	0	3	0	0	1	0	0	0	0	1	1	1
ODISHA	ENDLINE	CONTROL	OD14	1			1	0	0	1	0	1	1	0	0	0	0	0	0	0	0	1																								0	0	0	0
ODISHA	ENDLINE	CONTROL	OD14		1	1																	0	1	1	1	1	0				1	1	0	3	0	0	1	0	0	0	0	1	1	1
ODISHA	ENDLINE	CONTROL	OD14	1			1	0	0	0	0	1	1	0	0	0	0	0	0	0	0	1																								0	0	0	0
ODISHA	ENDLINE	CONTROL	OD14		1	1																	0	1	1	1	1	0				1	1	0	3	0	0	1	0	0	0	0	1	1	1
ODISHA	ENDLINE	CONTROL	OD14	1			1	0	0	0	0	1	1	0	0	0	0	0	0	0	0	1																								0	0	0	0
ODISHA	ENDLINE	CONTROL	OD14		1	1																	0	1	1	1	1	0				1	1	0	3	0	0	1	0	0	0	0	1	1	1
ODISHA	ENDLINE	CONTROL	OD14	1			1	0	0	1	0	1	1	0	0	0	0	0	0	0	0	1																								0	0	0	0
ODISHA	ENDLINE	CONTROL	OD14		1	1																	0	1	1	1	1	0				1	1	0	3	0	0	1	0	0	0	0	1	1	1
ODISHA	ENDLINE	CONTROL	OD14	1			1	0	0	0	0	1	1	0	0	0	0	0	0	0	0	1																								0	0	0	0
ODISHA	ENDLINE	CONTROL	OD14		1	1																	0	1	1	1	1	0				1	1	0	3	0	0	1	0	0	0	0	1	1	1
ODISHA	ENDLINE	CONTROL	OD14	1			1	0	0	0	0	1	1	0	0	0	0	0	0	0	0	1																								0	0	0	0
ODISHA	ENDLINE	CONTROL	OD14		1	1																	0	1	1	1	1	0				1	1	1	3	0	0	1	0	0	0	0	1	1	1
ODISHA	ENDLINE	CONTROL	OD14	1			1	0	0	0	0	1	1	0	0	0	0	0	0	0	0	1																								0	0	0	0
ODISHA	ENDLINE	CONTROL	OD14		1	1																	0	1	1	1	1	0				1	1	1	3	0	0	1	0	0	0	0	1	1	1
ODISHA	ENDLINE	CONTROL	OD14	1			1	0	0	0	0	1	1	0	0	0	0	0	0	0	0	1																								0	0	0	0
ODISHA	ENDLINE	CONTROL	OD14		1	1																	0	1	1	1	1	0				1	1	0	3	0	0	1	0	0	0	0	1	1	1
ODISHA	ENDLINE	CONTROL	OD14	1			1	0	0	0	0	1	1	0	0	0	0	0	0	0	0	1																								0	0	0	0
ODISHA	ENDLINE	CONTROL	OD14		1	1																	0	1	1	1	1	0				1	1	0	3	0	0	1	0	0	0	0	1	1	1
ODISHA	ENDLINE	CONTROL	OD14	1			1	0	0	0	0	1	1	0	0	0	0	0	0	0	0	1																								0	0	0	0
ODISHA	ENDLINE	CONTROL	OD14		1	1																	0	1	1	1	1	0				1	1	0	3	0	0	1	0	0	0	0	1	1	1
ODISHA	ENDLINE	CONTROL	OD14	1			1	0	0	0	0	1	1	0	0	0	0	0	0	0	0	1																								0	0	0	0
ODISHA	ENDLINE	CONTROL	OD14		1	1																	0	1	1	1	1	0				1	1	0	3	0	0	1	0	0	0	0	1	1	1
ODISHA	ENDLINE	CONTROL	OD14	1			1	0	0	0	0	1	1	0	0	0	0	0	0	0	0	1																								0	0	0	0
ODISHA	ENDLINE	CONTROL	OD14		1	1																	0	1	1	1	1	0				1	1	0	3	0	0	1	0	0	0	0	1	1	1
ODISHA	ENDLINE	CONTROL	OD14	1			1	0	0	0	0	1	1	0	0	0	0	0	0	0	0	1																								0	0	0	0
ODISHA	ENDLINE	CONTROL	OD14		1	1																	0	1	1	1	1	0				1	1	0	3	0	1	1	0	0	0	0	1	1	1
ODISHA	ENDLINE	CONTROL	OD14	1			1	0	0	0	0	1	1	0	0	0	0	0	0	0	0	1																								0	0	0	0
ODISHA	ENDLINE	CONTROL	OD14		1	1																	0	1	1	1	1	0				1	1	0	3	0	0	1	0	0	0	0	1	1	1
ODISHA	ENDLINE	CONTROL	OD14	1			1	0	1	1	0	1	1	0	0	0	0	0	0	0	0	1																								0	0	0	0
ODISHA	ENDLINE	INTERVENTION	OD13		1	1																	0	1	1	0	1	0				1	1	0	3	1	1	0	0	1	0	1	0	1	1
ODISHA	ENDLINE	INTERVENTION	OD13		1	1																	0	1	1	0	0	0				1	1	0	3	1	1	0	1	1	1	1	0	1	1
ODISHA	ENDLINE	INTERVENTION	OD13		1	1																	0	1	1	1	0	0				1	1	0	3	1	1	0	1	1	1	1	1	1	1
ODISHA	ENDLINE	INTERVENTION	OD13		1	1																	0	0	1	1	1	0				1	1	0	3	1	1	1	0	1	0	1	1	1	1
ODISHA	ENDLINE	INTERVENTION	OD13		1	1																	0	1	1	1	1	0				1	1	0	0	1	1	1	0	1	0	1	1	1	1
ODISHA	ENDLINE	INTERVENTION	OD13		1	1																	0	1	1	1	1	0				1	1	0	3	1	1	1	0	1	0	1	1	1	1
ODISHA	ENDLINE	INTERVENTION	OD13		1	1																	0	1	1	1	1	0				1	1	0	3	1	1	1	1	1	0	1	1	1	1
ODISHA	ENDLINE	INTERVENTION	OD13		1	1																	0	1	1	1	1	0				1	1	0	3	1	1	1	0	1	0	1	1	1	1
ODISHA	ENDLINE	INTERVENTION	OD13		1	1																	0	1	1	1	1	0				1	1	0	3	1	1	1	1	1	1	1	1	1	1
ODISHA	ENDLINE	INTERVENTION	OD13		1	1																	0	1	1	1	1	0				1	1	0	3	1	1	0	0	1	0	1	1	1	1
ODISHA	ENDLINE	INTERVENTION	OD13		1	1																	0	1	1	1	1	0				1	1	0	3	1	1	1	0	1	0	1	1	1	1
ODISHA	ENDLINE	INTERVENTION	OD13		1	1																	0	1	1	1	1	0				1	1	0	3	1	1	1	1	1	1	1	1	1	1
ODISHA	ENDLINE	INTERVENTION	OD13		1	1																	0	1	1	1	1	0				1	1	0	3	1	1	1	0	1	0	1	1	1	1
ODISHA	ENDLINE	INTERVENTION	OD13		1	1																	0	1	1	1	1	0				1	1	0	3	1	1	1	1	1	1	1	1	1	1
ODISHA	ENDLINE	INTERVENTION	OD13		1	1																	0	1	1	1	1	0				1	1	0	3	1	1	1	0	1	0	1	1	1	1
ODISHA	ENDLINE	INTERVENTION	OD13		1	1																	0	1	1	1	1	0				1	1	0	3	1	1	1	1	1	1	1	1	1	1
ODISHA	ENDLINE	INTERVENTION	OD13		1	1																	0	1	1	1	1	0				1	1	0	3	1	1	1	0	1	0	1	1	1	1
ODISHA	ENDLINE	INTERVENTION	OD13		1	1																	0	1	1	1	1	0				1	1	0	3	1	1	1	0	1	0	1	1	1	1
ODISHA	ENDLINE	INTERVENTION	OD13		1	1																	0	1	1	1	1	0				1	1	0	3	1	1	1	1	1	1	1	1	1	1
ODISHA	ENDLINE	INTERVENTION	OD13		1	1																	0	1	1	1	1	0				1	1	0	3	1	1	1	1	1	1	1	1	1	1
ODISHA	ENDLINE	INTERVENTION	OD09	1			1	0	0	1	0	1	1	1	0	0	0	0	0	0	0	1																								0	0	0	0
ODISHA	ENDLINE	INTERVENTION	OD09	1			1	1	0	1	0	1	1	1	0	0	0	1	0	0	0	1																								0	0	0	0
ODISHA	ENDLINE	INTERVENTION	OD09	1			1	1	0	1	0	1	1	1	0	0	0	0	0	0	0	1																								0	0	0	0
ODISHA	ENDLINE	INTERVENTION	OD09	1			1	0	0	0	0	1	1	1	0	0	0	0	0	0	0	1																								0	0	0	0
ODISHA	ENDLINE	INTERVENTION	OD09	1			1	0	0	0	0	1	1	1	0	0	0	0	0	0	0	1																								0	0	0	0
ODISHA	ENDLINE	INTERVENTION	OD09		1	1																	1	1	1	0	1	1	FORTWIN& PHENARGAN			1	1	1	3	1	1	0	0	0	0	0	1	1	1
ODISHA	ENDLINE	INTERVENTION	OD09	1			1	0	0	0	0	1	1	1	0	0	0	0	0	0	0	1																								0	0	0	0
ODISHA	ENDLINE	INTERVENTION	OD09		1	1																	1	1	1	0	1	1	FORTWIN& PHENARGAN			1	1	1	3	1	1	0	0	0	0	0	1	1	1
ODISHA	ENDLINE	INTERVENTION	OD09	1			1	1	0	1	0	1	1	0	0	0	0	1	0	0	0	1																								0	0	0	0
ODISHA	ENDLINE	INTERVENTION	OD09	1			1	0	1	1	1	1	1	1	0	0	0	1	0	0	0	1																								0	0	0	0
ODISHA	ENDLINE	INTERVENTION	OD09	1			1	0	1	1	1	1	1	0	0	0	0	1	0	0	0	1																								0	0	0	0
ODISHA	ENDLINE	INTERVENTION	OD13	1			1	0	1	1	1	1	1	1	1	0	0	0	0	0	0	1																								0	0	0	0
ODISHA	ENDLINE	INTERVENTION	OD13	1			1	1	1	1	1	1	1	1	1	0	0	0	0	0	0	1																								0	0	0	0
ODISHA	ENDLINE	INTERVENTION	OD13	1			1	1	1	1	1	1	1	1	1	0	0	0	0	0	1	1																								0	0	0	0
ODISHA	ENDLINE	INTERVENTION	OD13	1			1	1	1	1	1	1	1	1	1	0	0	0	0	0	1	1																								0	0	0	0
ODISHA	ENDLINE	INTERVENTION	OD13	1			1	1	1	1	1	1	1	1	1	0	0	0	0	0	1	1																								0	0	0	0
ODISHA	ENDLINE	INTERVENTION	OD13	1			1	1	1	1	1	1	1	1	1	0	0	0	0	0	1	1																								0	0	0	0
ODISHA	ENDLINE	INTERVENTION	OD13	1			1	1	1	1	1	1	1	1	1	0	0	0	0	0	1	1																								0	0	0	0
ODISHA	ENDLINE	INTERVENTION	OD15	1			1	0	1	1	0	1	1	1	1	0	0	0	0	1	1	1																								0	0	0	0
ODISHA	ENDLINE	INTERVENTION	OD15	1			1	0	0	0	0	1	1	1	1	0	0	0	0	0	0	1																								0	0	0	0
ODISHA	ENDLINE	INTERVENTION	OD15	1			1	0	1	1	0	1	1	0	0	0	0	0	0	0	0	1																								0	0	0	0
ODISHA	ENDLINE	INTERVENTION	OD15	1			1	0	1	1	0	1	1	0	0	0	0	0	0	0	1	1																								0	0	0	0
ODISHA	ENDLINE	INTERVENTION	OD15	1			1	0	1	1	0	1	1	1	0	0	0	0	0	0	1	1																								0	0	0	0
ODISHA	ENDLINE	INTERVENTION	OD15	1			1	0	1	1	0	1	1	0	0	0	0	0	0	0	0	1																								0	0	0	0
ODISHA	ENDLINE	CONTROL	OD14		1	1																	0	1	1	1	1	0				1	1	0	3	0	0	1	0	0	0	0	1	1	1
ODISHA	ENDLINE	CONTROL	OD12	1			1	0	0	1	1	1	1	1	0	0	0	0	0	0	0	1																								0	0	0	0
ODISHA	ENDLINE	CONTROL	OD12	1			1	0	0	1	1	1	1	1	0	0	0	0	0	0	0	1																								0	0	0	0
ODISHA	ENDLINE	CONTROL	OD12	1			1	0	0	1	1	1	1	1	0	0	0	0	0	0	0	1																								0	0	0	0
ODISHA	ENDLINE	CONTROL	OD12	1			1	0	0	1	1	1	1	1	0	0	0	0	0	0	0	1																								0	0	0	0
ODISHA	ENDLINE	CONTROL	OD12	1			1	0	0	1	1	1	1	1	0	0	0	0	1	0	0	1																								0	0	0	0
ODISHA	ENDLINE	CONTROL	OD12	1			1	0	0	1	1	1	1	1	0	0	0	0	0	0	0	1																								0	0	0	0
ODISHA	ENDLINE	CONTROL	OD12	1			1	0	0	1	1	1	1	1	0	0	0	0	0	0	0	1																								0	0	0	0
ODISHA	ENDLINE	CONTROL	OD12	1			1	0	0	1	1	1	1	1	0	0	0	0	0	0	0	1																								0	0	0	0
ODISHA	ENDLINE	CONTROL	OD12	1			1	0	0	1	1	1	1	1	0	0	0	0	0	0	0	1																								0	0	0	0
ODISHA	ENDLINE	CONTROL	OD12	1			1	0	0	1	1	1	1	1	0	0	0	0	0	0	0	1																								0	0	0	0
ODISHA	ENDLINE	CONTROL	OD12	1			1	0	0	1	1	1	1	1	0	0	0	0	0	0	0	1																								0	0	0	0
ODISHA	ENDLINE	CONTROL	OD12	1			1	0	0	1	1	1	1	1	0	0	0	0	0	0	0	1																								0	0	0	0
ODISHA	ENDLINE	CONTROL	OD12	1			1	0	0	1	1	1	1	1	0	0	0	0	0	0	0	1																								0	0	0	0
ODISHA	ENDLINE	CONTROL	OD12	1			1	0	0	1	1	1	1	1	0	0	0	1	1	0	0	1																								0	0	0	0
ODISHA	ENDLINE	CONTROL	OD12	1			1	0	0	1	1	1	1	1	0	0	0	0	1	0	0	1																								0	0	0	0
ODISHA	ENDLINE	CONTROL	OD12	1			1	0	0	1	1	1	1	1	0	0	0	0	1	0	0	1																								0	0	0	0
ODISHA	ENDLINE	CONTROL	OD12	1			1	0	0	1	1	1	1	1	0	0	0	0	1	0	0	1																								0	0	0	0
ODISHA	ENDLINE	CONTROL	OD12	1			1	0	0	1	1	1	1	1	0	0	0	0	0	0	0	1																								0	0	0	0
ODISHA	ENDLINE	CONTROL	OD12	1			1	0	0	1	1	1	1	1	0	0	0	0	0	0	0	1																								0	0	0	0
ODISHA	ENDLINE	CONTROL	OD12	1			1	0	0	0	0	0	0	0	0	0	0	0	0	0	0	0																								0	0	0	0
ODISHA	ENDLINE	CONTROL	OD04	1			1	0	0	0	0	1	1	0	0	0	0	0	0	0	0	1																								0	0	0	0
ODISHA	ENDLINE	CONTROL	OD04	1			1	0	0	0	0	1	1	0	0	0	0	0	0	0	0	1																								0	0	0	0
ODISHA	ENDLINE	CONTROL	OD04	1			1	0	0	0	0	1	1	0	0	0	0	0	0	0	0	1																								0	0	0	0
ODISHA	ENDLINE	CONTROL	OD04	1			1	0	0	0	0	1	1	0	0	0	0	0	0	0	0	1																								0	0	0	0
ODISHA	ENDLINE	CONTROL	OD04	1			1	0	0	0	0	1	1	0	0	0	0	0	0	0	0	1																								0	0	0	0
ODISHA	ENDLINE	CONTROL	OD04	1			1	0	0	0	0	1	1	0	0	0	0	1	1	0	0	1																								0	0	0	0
ODISHA	ENDLINE	CONTROL	OD04	1			1	0	0	0	0	1	1	0	0	0	0	1	1	0	0	1																								0	0	0	0
ODISHA	ENDLINE	CONTROL	OD04	1			1	0	0	0	0	1	1	0	0	0	0	0	0	0	0	1																								0	0	0	0
ODISHA	ENDLINE	CONTROL	OD04	1			1	0	0	0	0	1	1	0	0	0	0	1	1	1	0	1																								0	0	0	0
ODISHA	ENDLINE	CONTROL	OD04	1			1	0	0	0	0	1	1	0	0	0	0	1	1	0	0	1																								0	0	0	0
ODISHA	ENDLINE	CONTROL	OD04	1			1	0	0	0	0	1	1	0	0	0	0	0	0	0	0	0																								0	0	0	0
ODISHA	ENDLINE	CONTROL	OD06	1			1	0	0	0	0	1	1	0	0	0	0	0	0	0	0	1																								0	0	0	0
ODISHA	ENDLINE	CONTROL	OD06	1			1	0	0	0	0	1	1	0	0	0	0	0	0	0	0	1																								0	0	0	0
ODISHA	ENDLINE	CONTROL	OD06	1			1	1	0	0	0	1	1	0	0	0	0	0	0	0	0	1																								0	0	0	0
ODISHA	ENDLINE	CONTROL	OD06	1			1	0	0	0	0	1	1	0	0	0	0	0	0	0	0	0																								1	0	0	0
ODISHA	ENDLINE	CONTROL	OD06	1			1	0	0	0	0	1	1	0	0	0	0	0	0	0	0	1																								0	0	0	0
ODISHA	ENDLINE	CONTROL	OD06	1			1	1	0	0	0	1	1	0	0	0	0	0	1	0	0	1																								0	0	0	0
ODISHA	ENDLINE	CONTROL	OD06	1			1	0	0	0	0	1	1	0	0	0	0	0	0	0	0	1																								0	0	0	0
ODISHA	ENDLINE	CONTROL	OD06	1			1	1	0	0	0	0	0	0	0	0	0	0	0	0	0	1																								0	0	0	0
ODISHA	ENDLINE	CONTROL	OD06	1			1	0	0	0	0	1	1	0	0	0	0	0	0	0	0	1																								0	0	0	0
ODISHA	ENDLINE	CONTROL	OD06	1			1	0	0	0	0	1	1	0	0	0	0	0	0	0	1	1																								0	0	0	0
ODISHA	ENDLINE	CONTROL	OD06	1			1	1	0	0	0	1	1	0	0	0	0	0	0	0	0	1																								0	0	0	0
ODISHA	ENDLINE	CONTROL	OD06	1			1	0	0	0	0	1	1	0	0	0	0	0	0	0	0	1																								0	0	0	0
ODISHA	ENDLINE	CONTROL	OD06	1			1	1	0	0	0	1	1	0	0	0	0	0	0	0	0	1																								0	0	0	0
ODISHA	ENDLINE	CONTROL	OD06	1			1	0	0	0	0	1	1	0	0	0	0	0	0	0	0	1																								0	0	0	0
ODISHA	ENDLINE	CONTROL	OD06	1			1	1	0	0	0	1	1	0	0	0	0	0	0	0	0	1																								0	0	0	0
ODISHA	ENDLINE	CONTROL	OD06	1			1	0	0	0	0	1	1	0	0	0	0	0	0	0	0	1																								0	0	0	0
ODISHA	ENDLINE	CONTROL	OD06	1			1	1	0	0	0	1	1	0	0	0	0	0	0	0	0	1																								0	0	0	0
ODISHA	ENDLINE	CONTROL	OD06	1			1	0	0	0	0	1	1	0	0	0	0	0	0	0	0	1																								0	0	0	0
ODISHA	ENDLINE	CONTROL	OD06	1			1	1	0	0	0	1	1	0	0	0	0	0	0	0	0	1																								0	0	0	0
ODISHA	ENDLINE	CONTROL	OD06	1			1	0	0	0	0	1	1	0	0	0	0	0	0	0	0	1																								0	0	0	0
ODISHA	ENDLINE	INTERVENTION	OD09	1			1	0	0	0	0	1	1	0	0	0	0	1	0	0	0	1																								0	0	0	0
ODISHA	ENDLINE	INTERVENTION	OD09	1			1	1	0	0	0	1	1	1	0	0	0	0	0	0	0	1																								0	0	0	0
ODISHA	ENDLINE	INTERVENTION	OD09	1			1	1	0	0	0	1	1	1	0	0	0	0	0	0	0	1																								0	0	0	0
ODISHA	ENDLINE	INTERVENTION	OD09	1			1	0	0	0	0	1	1	1	0	0	0	0	0	0	0	1																								0	0	0	0
ODISHA	ENDLINE	INTERVENTION	OD09	1			1	1	0	1	0	1	1	1	0	0	0	0	0	0	0	1																								0	0	0	0
ODISHA	ENDLINE	INTERVENTION	OD09	1			1	1	0	0	0	1	1	1	0	0	0	0	0	0	0	1																								0	0	0	0
ODISHA	ENDLINE	INTERVENTION	OD09	1			1	1	0	0	0	1	1	1	0	0	0	0	0	0	0	1																								0	0	0	0
ODISHA	ENDLINE	INTERVENTION	OD09	1			1	1	0	0	0	1	1	0	0	0	0	0	0	0	0	1																								0	0	0	0
ODISHA	ENDLINE	INTERVENTION	OD09	1			1	1	0	0	0	1	1	1	0	0	0	0	0	0	0	1																								0	0	0	0
ODISHA	ENDLINE	INTERVENTION	OD09	1			1	1	0	0	0	1	1	0	0	0	0	1	0	0	0	1																								0	0	0	0
ODISHA	ENDLINE	INTERVENTION	OD09	1			1	0	0	0	0	1	1	0	0	0	0	0	0	0	0	1																								0	0	0	0
ODISHA	ENDLINE	INTERVENTION	OD03	1			1	1	1	1	1	1	1	1	1	0	0	0	0	0	0	1																								1	0	0	0
ODISHA	ENDLINE	INTERVENTION	OD03	1			1	1	1	1	1	1	1	1	1	0	0	0	0	0	0	1																								1	0	0	0
ODISHA	ENDLINE	INTERVENTION	OD03	1			1	1	1	1	1	1	1	1	1	0	0	0	0	0	0	1																								1	0	0	0
ODISHA	ENDLINE	INTERVENTION	OD03	1			1	1	1	1	1	1	1	1	1	0	0	0	0	0	0	1																								1	0	0	0
ODISHA	ENDLINE	INTERVENTION	OD03	1			1	1	0	0	0	1	1	1	1	0	0	0	0	0	0	1																								0	0	0	0
ODISHA	ENDLINE	INTERVENTION	OD03	1			1	1	1	1	1	1	1	1	1	0	0	0	0	0	0	1																								0	0	0	0
ODISHA	ENDLINE	INTERVENTION	OD03	1			1	1	1	1	0	1	1	1	1	0	0	0	0	0	0	1																								1	0	0	0
ODISHA	ENDLINE	INTERVENTION	OD03	1			1	1	1	1	1	1	1	1	1	0	0	0	0	0	0	1																								0	0	0	0
ODISHA	ENDLINE	INTERVENTION	OD03	1			1	1	1	1	1	1	1	1	1	0	0	0	0	0	0	1																								0	0	0	0
ODISHA	ENDLINE	INTERVENTION	OD03	1			1	1	1	1	1	1	1	1	1	0	0	0	0	0	0	1																								0	0	0	0
ODISHA	ENDLINE	INTERVENTION	OD01	1			1	1	1	1	1	1	1	1	1	0	0	1	1	1	1	1																								1	1	1	1
ODISHA	ENDLINE	INTERVENTION	OD01	1			1	1	1	1	0	1	1	1	1	0	0	1	1	1	1	1																								1	1	1	1
ODISHA	ENDLINE	INTERVENTION	OD01	1			1	1	1	1	1	1	1	1	1	0	0	1	1	1	1	1																								1	1	1	1
ODISHA	ENDLINE	INTERVENTION	OD01	1			1	1	1	1	1	1	1	1	1	0	0	1	1	1	1	1																								1	1	1	1
ODISHA	ENDLINE	INTERVENTION	OD01	1			1	1	1	1	1	1	1	1	1	0	0	1	1	1	1	1																								1	1	1	1
ODISHA	ENDLINE	INTERVENTION	OD01	1			1	1	1	1	1	1	1	1	1	0	0	1	1	1	1	1																								1	1	1	1
ODISHA	ENDLINE	INTERVENTION	OD01	1			1	1	1	1	1	1	1	1	1	0	0	1	1	1	1	1																								1	1	1	1
ODISHA	ENDLINE	INTERVENTION	OD01	1			1	1	1	1	1	1	1	1	1	0	0	1	1	1	1	1																								1	1	1	1
ODISHA	ENDLINE	INTERVENTION	OD01	1			1	1	1	1	1	1	1	1	1	0	0	1	1	1	1	1																								1	1	1	1
ODISHA	ENDLINE	INTERVENTION	OD01	1			1	1	1	1	1	1	1	1	1	0	0	1	1	1	1	1																								1	1	1	1
ODISHA	ENDLINE	INTERVENTION	OD15	1			1	0	1	1	0	1	1	1	0	0	0	0	0	0	0	1																								0	0	0	0
ODISHA	ENDLINE	INTERVENTION	OD15	1			1	0	0	0	0	1	1	0	0	0	0	0	0	0	0	1																								0	0	0	0
ODISHA	ENDLINE	INTERVENTION	OD15	1			1	0	0	0	0	1	1	0	0	0	0	0	0	0	0	1																								0	0	0	0
ODISHA	ENDLINE	INTERVENTION	OD15	1			1	0	1	1	0	1	1	0	0	0	0	0	0	0	0	1																								0	0	0	0
ODISHA	ENDLINE	INTERVENTION	OD15	1			1	0	1	1	0	1	1	0	0	0	0	0	0	0	0	1																								0	0	0	0
ODISHA	ENDLINE	INTERVENTION	OD15	1			1	0	0	0	0	1	1	1	1	0	0	0	0	0	0	1																								0	0	0	0
ODISHA	ENDLINE	INTERVENTION	OD15	1			1	0	1	1	1	1	1	1	0	0	0	0	1	0	0	1																								0	0	0	0
ODISHA	ENDLINE	INTERVENTION	OD15	1			1	0	1	1	0	1	1	1	0	0	0	1	1	0	0	1																								0	0	0	0
ODISHA	ENDLINE	INTERVENTION	OD15	1			1	0	1	1	0	1	1	1	1	0	0	0	0	1	1	1																								0	0	0	0
ODISHA	ENDLINE	INTERVENTION	OD15	1			1	1	1	1	1	1	1	1	1	0	0	1	0	1	1	1																								0	0	0	0
ODISHA	ENDLINE	INTERVENTION	OD15	1			1	1	1	1	1	0	0	0	0	0	0	1	0	1	1	1																								0	1	0	1
ODISHA	ENDLINE	INTERVENTION	OD15	1			1	1	1	1	1	1	1	0	0	0	0	1	0	1	1	1																								0	0	0	0
ODISHA	ENDLINE	INTERVENTION	OD15	1			1	1	1	1	1	1	1	0	0	0	0	1	0	1	1	1																								0	0	0	0
ODISHA	ENDLINE	INTERVENTION	OD15	1			1	1	1	1	1	1	1	0	0	0	0	1	0	1	1	1																								0	0	0	0
ODISHA	ENDLINE	INTERVENTION	OD17	1			1	1	1	1	1	1	1	1	0	0	0	1	1	1	1	1																								0	0	0	0
ODISHA	ENDLINE	INTERVENTION	OD17	1			1	1	1	1	1	1	1	1	0	0	0	1	1	1	1	1																								0	0	0	0
ODISHA	ENDLINE	INTERVENTION	OD17	1			1	1	1	1	1	1	1	1	0	0	0	1	1	1	1	1																								0	0	0	0
ODISHA	ENDLINE	INTERVENTION	OD17	1			1	1	0	0	0	1	1	1	0	0	0	1	1	1	1	1																								0	0	0	0
ODISHA	ENDLINE	INTERVENTION	OD17	1			1	1	0	0	0	1	1	1	0	0	0	1	1	1	1	1																								0	0	0	0
ODISHA	ENDLINE	INTERVENTION	OD17	1			1	1	0	0	0	1	1	1	0	0	0	1	1	1	1	1																								0	0	0	0
ODISHA	ENDLINE	INTERVENTION	OD17	1			1	1	0	0	0	1	1	1	0	0	0	1	1	1	1	1																								0	0	0	0
ODISHA	ENDLINE	INTERVENTION	OD17	1			1	1	1	1	1	1	1	1	0	0	0	1	1	1	1	1																								0	0	0	0
ODISHA	ENDLINE	INTERVENTION	OD17	1			1	1	0	1	1	1	1	1	0	0	0	1	1	1	1	1																								0	0	0	0
ODISHA	ENDLINE	INTERVENTION	OD17	1			1	1	0	1	1	1	1	1	0	0	0	1	1	1	1	1																								0	0	0	0
ODISHA	ENDLINE	INTERVENTION	OD17	1			1	1	0	1	1	1	0	1	1	0	0	1	1	1	1	1																								0	0	0	0
ODISHA	ENDLINE	INTERVENTION	OD17	1			1	1	0	1	1	1	1	1	1	0	0	1	1	1	1	1																								0	0	0	0
ODISHA	ENDLINE	INTERVENTION	OD17	1			1	1	0	1	1	1	1	1	1	0	0	1	1	1	1	1																								0	0	0	0
ODISHA	ENDLINE	INTERVENTION	OD17	1			1	1	0	1	1	1	1	1	1	0	0	1	1	1	1	1																								0	0	0	0
ODISHA	ENDLINE	INTERVENTION	OD17	1			1	1	0	1	1	1	1	1	1	0	0	1	1	1	1	1																								0	0	0	0
ODISHA	ENDLINE	INTERVENTION	OD17	1			1	1	0	1	1	1	1	1	1	0	0	1	1	1	1	1																								0	0	0	0
ODISHA	ENDLINE	INTERVENTION	OD17	1			1	1	0	1	1	1	1	1	1	0	0	1	1	1	1	1																								0	0	0	0
ODISHA	ENDLINE	INTERVENTION	OD17	1			1	1	0	0	0	1	1	1	1	0	0	1	1	1	1	1																								0	0	0	0
ODISHA	ENDLINE	INTERVENTION	OD17	1			1	1	0	0	0	1	1	1	1	0	0	1	1	1	1	1																								0	0	0	0
ODISHA	ENDLINE	INTERVENTION	OD17	1			1	1	1	1	1	1	1	1	1	0	0	1	1	1	1	1																								0	0	0	0
ODISHA	ENDLINE	CONTROL	OD04	1			1	0	0	0	0	1	1	0	0	0	0	1	0	0	0	1																								0	0	0	0
ODISHA	ENDLINE	CONTROL	OD04	1			1	1	0	0	0	1	1	0	0	0	0	0	0	0	0	1																								0	0	0	0
ODISHA	ENDLINE	CONTROL	OD04	1			1	0	0	0	0	1	1	0	0	0	0	0	0	0	0	1																								0	0	0	0
ODISHA	ENDLINE	CONTROL	OD04	1			1	1	0	0	0	1	1	0	0	0	0	0	0	0	0	1																								0	0	0	0
ODISHA	ENDLINE	CONTROL	OD04	1			1	1	0	0	0	1	1	0	0	0	0	0	0	0	0	1																								0	0	0	0
ODISHA	ENDLINE	CONTROL	OD04	1			1	1	0	0	0	1	1	0	0	0	0	0	0	0	0	1																								0	0	0	0
ODISHA	ENDLINE	CONTROL	OD04	1			1	1	0	0	0	1	1	0	0	0	0	0	0	0	0	1																								0	0	0	0
ODISHA	ENDLINE	CONTROL	OD04	1			1	1	0	0	0	1	1	0	0	0	0	0	0	0	0	1																								0	0	0	0
ODISHA	ENDLINE	CONTROL	OD04	1			1	1	0	0	0	1	1	0	0	0	0	0	0	0	0	1																								0	0	0	0
ODISHA	ENDLINE	INTERVENTION	OD05	1			1	1	1	1	1	1	1	1	1	1	1	1	1	0	1	1																								1	1	0	0
ODISHA	ENDLINE	INTERVENTION	OD05	1			1	1	1	1	1	1	1	1	1	1	1	1	1	1	1	1																								1	1	0	1
ODISHA	ENDLINE	INTERVENTION	OD05	1			1	1	1	1	1	1	1	1	1	1	1	1	1	1	1	1																								1	1	0	1
ODISHA	ENDLINE	INTERVENTION	OD05	1			1	1	1	1	1	1	1	1	1	1	1	1	1	1	1	1																								1	1	0	1
ODISHA	ENDLINE	INTERVENTION	OD05	1			1	1	1	1	1	1	1	1	1	1	1	1	1	1	1	1																								1	1	0	1
ODISHA	ENDLINE	INTERVENTION	OD05	1			1	1	1	1	1	1	1	1	1	1	1	1	1	1	1	1																								1	1	0	1
ODISHA	ENDLINE	INTERVENTION	OD05	1			1	1	1	1	1	1	1	1	1	1	1	1	1	0	1	1																								1	1	0	1
ODISHA	ENDLINE	INTERVENTION	OD05	1			1	1	1	1	1	1	1	1	1	1	1	1	1	1	1	1																								1	1	0	1
ODISHA	ENDLINE	INTERVENTION	OD05	1			1	1	1	1	1	1	1	1	1	0	0	1	1	1	1	1																								1	1	0	1
ODISHA	ENDLINE	CONTROL	OD16	1			1	1	0	0	0	1	1	0	0	0	0	0	0	0	0	1																								0	0	0	0
ODISHA	ENDLINE	CONTROL	OD16	1			1	1	0	0	0	1	1	0	0	0	0	0	0	0	0	1																								0	0	0	0
ODISHA	ENDLINE	CONTROL	OD16	1			1	1	0	0	0	1	1	1	1	0	0	0	0	0	0	1																								0	0	0	0
ODISHA	ENDLINE	CONTROL	OD16	1			1	1	0	0	0	1	1	0	0	0	0	0	0	0	0	1																								0	0	0	0
ODISHA	ENDLINE	CONTROL	OD16	1			1	1	0	0	0	1	1	0	0	0	0	0	0	0	0	1																								0	0	0	0
ODISHA	ENDLINE	CONTROL	OD16	1			1	1	0	0	0	1	1	0	0	0	0	0	0	0	0	1																								0	0	0	0
ODISHA	ENDLINE	CONTROL	OD16	1			1	1	0	0	0	1	1	0	0	0	0	0	0	0	0	1																								0	0	0	0
ODISHA	ENDLINE	CONTROL	OD16	1			1	1	0	0	0	1	1	0	0	0	0	0	0	0	0	1																								0	0	0	0
ODISHA	ENDLINE	CONTROL	OD16	1			1	1	0	0	0	1	1	0	0	0	0	0	0	0	0	1																								0	0	0	0
ODISHA	ENDLINE	CONTROL	OD16	1			1	1	0	0	0	1	1	0	0	0	0	0	0	0	0	1																								0	0	0	0
ODISHA	ENDLINE	CONTROL	OD16	1			1	1	0	0	0	1	1	0	0	0	0	0	0	0	0	1																								0	0	0	0
ODISHA	ENDLINE	CONTROL	OD16	1			1	1	0	0	0	1	1	0	0	0	0	0	0	0	0	1																								0	0	0	0
ODISHA	ENDLINE	CONTROL	OD16	1			1	1	0	0	0	1	1	0	0	0	0	0	0	0	0	1																								0	0	0	0
ODISHA	ENDLINE	CONTROL	OD16	1			1	1	0	0	0	1	1	0	0	0	0	0	0	0	0	1																								0	0	0	0
ODISHA	ENDLINE	CONTROL	OD16	1			1	1	0	0	0	1	1	0	0	0	0	0	0	0	0	1																								0	0	0	0
ODISHA	ENDLINE	CONTROL	OD16	1			1	1	0	0	0	1	1	0	0	0	0	0	0	0	0	1																								0	0	0	0
ODISHA	ENDLINE	CONTROL	OD16	1			1	1	0	0	0	1	1	0	0	0	0	0	0	0	0	1																								0	0	0	0
ODISHA	ENDLINE	CONTROL	OD16	1			1	1	0	0	0	1	1	0	0	0	0	0	0	0	0	1																								0	0	0	0
ODISHA	ENDLINE	CONTROL	OD16	1			1	1	0	0	0	1	1	0	0	0	0	0	0	0	0	1																								0	0	0	0
ODISHA	ENDLINE	CONTROL	OD16	1			1	1	0	0	0	1	1	0	0	0	0	0	0	0	0	1																								0	0	0	0
ODISHA	ENDLINE	INTERVENTION	OD03	1			1	1	1	1	1	1	1	0	0	0	0	0	0	0	1	1																								1	0	0	0
ODISHA	ENDLINE	INTERVENTION	OD03	1			1	1	1	1	1	1	1	1	1	0	0	0	0	0	0	1																								1	0	0	0
ODISHA	ENDLINE	INTERVENTION	OD03	1			1	1	1	1	1	1	1	1	1	0	0	0	0	1	1	1																								1	0	0	0
ODISHA	ENDLINE	INTERVENTION	OD03	1			1	1	1	1	1	1	1	1	0	0	0	0	0	0	1	1																								0	0	0	0
ODISHA	ENDLINE	INTERVENTION	OD03	1			1	1	0	1	1	1	1	1	1	0	0	0	0	0	0	1																								1	0	0	0
ODISHA	ENDLINE	INTERVENTION	OD03	1			1	1	0	1	1	1	1	1	1	0	0	0	0	0	0	1																								1	0	0	0
ODISHA	ENDLINE	INTERVENTION	OD03	1			1	1	0	1	1	1	1	1	0	0	0	0	0	0	0	1																								0	0	0	0
ODISHA	ENDLINE	INTERVENTION	OD03	1			1	1	0	1	1	1	1	1	1	0	0	0	0	0	0	1																								1	0	0	0
ODISHA	ENDLINE	INTERVENTION	OD03	1			1	1	0	1	1	1	1	1	1	0	0	0	0	0	0	1																								0	0	0	0
ODISHA	ENDLINE	INTERVENTION	OD03	1			1	1	0	1	1	1	1	1	1	0	0	0	0	0	0	1																								1	0	0	0
ODISHA	ENDLINE	INTERVENTION	OD13	1			1	1	1	1	1	1	1	1	1	0	0	0	0	0	0	1																								0	0	0	0
ODISHA	ENDLINE	INTERVENTION	OD13	1			1	1	1	1	1	1	1	1	1	0	0	0	0	0	0	1																								0	0	0	0
ODISHA	ENDLINE	INTERVENTION	OD13	1			1	1	1	1	1	1	1	1	1	0	0	0	0	1	1	1																								0	0	0	0
ODISHA	ENDLINE	INTERVENTION	OD13	1			1	1	1	1	1	1	1	1	1	0	0	0	0	0	1	1																								0	0	0	0
ODISHA	ENDLINE	INTERVENTION	OD13	1			1	1	0	1	1	1	1	1	1	0	0	0	0	0	0	1																								0	0	0	0
ODISHA	ENDLINE	INTERVENTION	OD13	1			1	1	0	1	1	1	1	1	1	0	0	0	0	0	0	1																								0	0	0	0
ODISHA	ENDLINE	INTERVENTION	OD13	1			1	1	0	1	1	1	1	1	1	0	0	0	0	0	1	1																								0	0	0	0
ODISHA	ENDLINE	INTERVENTION	OD13	1			1	1	0	1	1	1	1	1	1	0	0	0	0	0	0	1																								0	0	0	0
ODISHA	ENDLINE	INTERVENTION	OD13	1			1	1	0	1	1	1	1	1	1	0	0	0	0	0	0	1																								0	0	0	0
ODISHA	ENDLINE	INTERVENTION	OD13	1			1	1	0	1	1	1	1	1	1	0	0	0	0	1	0	1																								0	0	0	0
ODISHA	ENDLINE	INTERVENTION	OD13	1			1	1	0	1	1	1	1	1	1	0	0	0	0	0	0	1																								0	0	0	0
ODISHA	ENDLINE	INTERVENTION	OD13	1			1	1	0	1	1	1	1	1	1	0	0	0	0	0	0	1																								0	0	0	0
ODISHA	ENDLINE	INTERVENTION	OD13	1			1	1	0	1	1	1	1	1	1	0	0	0	0	0	0	1																								0	0	0	0
ODISHA	ENDLINE	INTERVENTION	OD01	1			1	1	1	1	1	1	1	1	1	0	0	1	1	1	1	1																								1	1	1	1
ODISHA	ENDLINE	INTERVENTION	OD01	1			1	1	1	1	1	1	1	1	1	0	0	1	1	1	1	1																								1	1	1	1
ODISHA	ENDLINE	INTERVENTION	OD01	1			1	1	1	1	1	1	1	1	1	0	0	1	1	1	1	1																								1	1	1	1
ODISHA	ENDLINE	INTERVENTION	OD01	1			1	1	1	1	1	1	1	1	1	0	0	1	1	1	1	1																								1	1	1	1
ODISHA	ENDLINE	INTERVENTION	OD01	1			1	1	1	1	1	1	1	1	1	0	0	1	1	1	1	1																								1	1	1	1
ODISHA	ENDLINE	INTERVENTION	OD01	1			1	1	1	1	1	1	1	1	1	0	0	1	1	1	1	1																								1	1	1	1
ODISHA	ENDLINE	INTERVENTION	OD01	1			1	1	1	1	1	1	1	1	1	0	0	1	1	1	1	1																								1	1	1	1
ODISHA	ENDLINE	INTERVENTION	OD01	1			1	1	1	1	1	1	1	1	1	0	0	1	1	1	1	1																								1	1	1	1
ODISHA	ENDLINE	INTERVENTION	OD01	1			1	1	1	1	1	1	1	1	1	0	0	1	1	1	1	1																								1	1	1	1
ODISHA	ENDLINE	INTERVENTION	OD01	1			1	1	1	1	1	1	1	1	1	0	0	1	1	1	1	1																								1	1	1	1
ODISHA	ENDLINE	INTERVENTION	OD05	1			1	1	1	1	1	1	1	1	1	1	1	1	1	1	1	1																								1	1	0	1
ODISHA	ENDLINE	INTERVENTION	OD05	1			1	1	1	1	1	1	1	1	1	1	1	1	1	1	1	1																								1	1	0	1
ODISHA	ENDLINE	INTERVENTION	OD05	1			1	1	1	1	1	1	1	1	1	1	1	1	1	1	1	1																								1	1	0	1
ODISHA	ENDLINE	INTERVENTION	OD05	1			1	1	1	1	1	1	1	1	1	1	1	1	1	0	1	1																								1	1	0	1
ODISHA	ENDLINE	INTERVENTION	OD05	1			1	1	1	1	1	1	1	1	1	1	1	1	1	1	1	1																								1	1	0	1
ODISHA	ENDLINE	INTERVENTION	OD05	1			1	1	1	1	1	1	1	1	1	1	1	1	1	1	1	1																								1	1	0	1
ODISHA	ENDLINE	INTERVENTION	OD05	1			1	1	1	1	1	1	1	1	1	1	1	1	1	1	1	1																								1	1	0	1
ODISHA	ENDLINE	INTERVENTION	OD05	1			1	1	1	1	1	1	1	1	1	1	1	1	1	1	1	1																								1	1	1	1
ODISHA	ENDLINE	INTERVENTION	OD05	1			1	1	1	1	1	1	1	1	1	1	1	1	1	1	1	1																								1	1	0	1
ODISHA	ENDLINE	INTERVENTION	OD05	1			1	1	1	1	1	1	1	1	1	1	1	1	1	1	1	1																								1	1	0	1
ODISHA	ENDLINE	INTERVENTION	OD05	1			1	1	1	1	1	1	1	1	1	1	1	1	1	1	1	1																								1	1	0	0
ODISHA	ENDLINE	CONTROL	OD12		1	1																	0	0	1	1	1	0				1	1	0	3	0	0	1	0	0	0	0	1	1	1
ODISHA	ENDLINE	CONTROL	OD12		1	1																	0	0	1	1	1	0				1	1	0	3	0	0	1	0	0	0	0	1	1	1
ODISHA	ENDLINE	CONTROL	OD12		1	1																	0	0	1	1	1	0				1	1	0	3	0	0	1	0	0	0	0	1	1	1
ODISHA	ENDLINE	CONTROL	OD12		1	1																	0	0	1	1	1	0				1	1	0	3	0	0	1	0	0	0	0	1	1	1
ODISHA	ENDLINE	CONTROL	OD12		1	1																	0	0	1	1	1	0				1	1	0	3	0	0	1	0	0	0	0	1	1	1
ODISHA	ENDLINE	CONTROL	OD12		1	1																	0	0	0	0	0	0				0	1	0	3	0	0	1	0	0	0	0	1	1	1
ODISHA	ENDLINE	CONTROL	OD12		1	1																	0	0	1	1	1	0				1	1	0	3	0	0	1	0	0	0	0	1	1	1
ODISHA	ENDLINE	CONTROL	OD12		1	1																	0	0	1	1	1	0				1	1	0	3	0	0	1	0	0	0	0	1	1	1
ODISHA	ENDLINE	CONTROL	OD12		1	1																	0	0	1	1	1	0				1	1	0	3	0	0	1	0	0	0	0	1	1	1
ODISHA	ENDLINE	CONTROL	OD12		1	1																	0	0	1	1	1	0				1	1	0	3	0	0	1	0	0	0	0	1	1	1
ODISHA	ENDLINE	CONTROL	OD12		1	1																	0	0	1	1	1	0				1	1	0	3	0	0	1	0	0	0	0	1	1	1
ODISHA	ENDLINE	CONTROL	OD12		1	1																	0	0	1	1	1	0				1	1	0	3	0	0	1	0	0	0	0	1	1	1
ODISHA	ENDLINE	CONTROL	OD12		1	1																	0	0	1	1	1	0				1	1	0	3	0	0	1	0	0	0	0	1	1	1
ODISHA	ENDLINE	CONTROL	OD12		1	1																	0	0	1	1	1	0				1	1	0	3	0	0	1	0	0	0	0	1	1	1
ODISHA	ENDLINE	CONTROL	OD12		1	1																	0	0	1	1	1	0				1	1	0	3	0	0	1	0	0	0	0	1	1	1
ODISHA	ENDLINE	CONTROL	OD12		1	1																	0	0	1	1	1	0				1	1	0	3	0	0	1	0	0	0	0	1	1	1
ODISHA	ENDLINE	CONTROL	OD12		1	1																	0	0	1	1	1	0				1	1	0	3	0	0	1	0	0	0	0	1	1	1
ODISHA	ENDLINE	CONTROL	OD12		1	1																	0	0	1	1	1	0				1	1	0	3	0	0	1	0	0	0	0	1	1	1
ODISHA	ENDLINE	CONTROL	OD12		1	1																	0	0	1	1	0	0				1	1	0	3	0	0	1	0	0	0	0	1	1	1
ODISHA	ENDLINE	CONTROL	OD12		1	1																	0	0	0	0	0	0				0	0	0	0	0	0	0	0	0	0	0	1	1	1
ODISHA	ENDLINE	INTERVENTION	OD11	1			1	1	0	0	0	1	1	1	1	0	0	1	1	1	1	1																								1	1	1	1
ODISHA	ENDLINE	INTERVENTION	OD11	1			1	1	0	0	0	1	1	1	1	0	0	1	1	1	1	1																								1	1	1	1
ODISHA	ENDLINE	INTERVENTION	OD11	1			1	1	0	1	1	1	1	1	1	0	0	1	1	1	1	1																								1	1	1	1
ODISHA	ENDLINE	INTERVENTION	OD11	1			1	1	0	1	1	1	1	1	1	0	0	1	1	1	1	1																								1	1	1	1
ODISHA	ENDLINE	INTERVENTION	OD11	1			1	1	0	1	1	1	1	1	1	0	0	1	1	1	1	1																								1	1	1	1
ODISHA	ENDLINE	INTERVENTION	OD11	1			1	1	0	1	1	1	1	1	1	0	0	1	1	1	1	1																								1	1	1	1
ODISHA	ENDLINE	INTERVENTION	OD11	1			1	1	0	1	1	1	1	1	1	0	0	1	1	1	1	1																								1	1	1	1
ODISHA	ENDLINE	INTERVENTION	OD11	1			1	1	0	1	1	1	1	1	1	0	0	1	1	1	1	1																								1	1	1	1
ODISHA	ENDLINE	INTERVENTION	OD11	1			1	1	0	1	1	1	1	1	1	0	0	1	1	1	1	1																								1	1	1	1
ODISHA	ENDLINE	INTERVENTION	OD11	1			1	1	0	1	1	1	1	1	1	0	0	1	1	1	1	1																								1	1	1	1
ODISHA	ENDLINE	INTERVENTION	OD11	1			1	1	0	1	1	1	1	1	1	0	0	1	1	1	1	1																								1	1	1	1
ODISHA	ENDLINE	INTERVENTION	OD11	1			1	1	0	1	1	1	1	1	1	0	0	1	1	1	1	1																								1	1	1	1
ODISHA	ENDLINE	INTERVENTION	OD11	1			1	1	0	1	1	1	1	1	1	0	0	1	1	1	1	1																								1	1	1	1
ODISHA	ENDLINE	INTERVENTION	OD11	1			1	1	0	1	1	1	1	1	1	0	0	1	1	1	1	1																								1	1	1	1
ODISHA	ENDLINE	INTERVENTION	OD11	1			1	1	0	1	1	1	1	1	1	0	0	1	1	1	1	1																								1	1	1	1
ODISHA	ENDLINE	INTERVENTION	OD11	1			1	1	0	1	1	1	1	1	1	0	0	1	1	1	1	1																								1	1	1	1
ODISHA	ENDLINE	INTERVENTION	OD11	1			1	1	0	1	1	1	1	1	1	0	0	1	1	1	1	1																								1	1	1	1
ODISHA	ENDLINE	INTERVENTION	OD11	1			1	1	0	1	1	1	1	1	1	0	0	0	1	0	0	1																								1	1	1	1
ODISHA	ENDLINE	INTERVENTION	OD11	1			1	1	0	1	1	1	1	1	1	0	0	0	1	1	1	1																								1	1	1	1
ODISHA	ENDLINE	INTERVENTION	OD11	1			1	0	0	1	1	1	1	1	1	0	0	1	1	1	1	1																								1	1	1	1
ODISHA	ENDLINE	INTERVENTION	OD07	1			1	1	1	1	1	1	1	1	1	0	0	1	1	1	1	1																								1	1	1	1
ODISHA	ENDLINE	INTERVENTION	OD07	1			1	1	1	1	1	1	1	1	1	0	0	1	1	1	1	1																								1	1	1	1
ODISHA	ENDLINE	INTERVENTION	OD07	1			1	1	1	1	1	1	1	1	1	0	0	1	1	1	1	1																								1	1	1	1
ODISHA	ENDLINE	INTERVENTION	OD07	1			1	1	1	1	1	1	1	1	1	0	0	1	1	1	1	1																								1	1	1	1
ODISHA	ENDLINE	INTERVENTION	OD07	1			1	1	1	1	1	1	1	1	1	0	0	1	1	1	1	1																								1	1	1	1
ODISHA	ENDLINE	INTERVENTION	OD07	1			1	1	1	1	1	1	1	1	1	0	0	1	1	1	1	1																								1	1	1	1
ODISHA	ENDLINE	INTERVENTION	OD07	1			1	1	1	1	1	1	1	1	1	0	0	1	1	1	1	1																								1	1	1	1
ODISHA	ENDLINE	INTERVENTION	OD07	1			1	1	1	1	1	1	1	1	1	0	0	1	1	1	1	1																								1	1	1	1
ODISHA	ENDLINE	INTERVENTION	OD07	1			1	1	1	1	1	1	1	1	1	0	0	1	1	1	1	1																								1	1	1	1
ODISHA	ENDLINE	INTERVENTION	OD07	1			1	1	1	1	1	1	1	1	1	0	0	1	1	1	1	1																								1	1	1	1
ODISHA	ENDLINE	INTERVENTION	OD07	1			1	1	0	1	0	1	1	1	1	0	0	0	0	0	0	0																								1	1	0	1
ODISHA	ENDLINE	INTERVENTION	OD07	1			1	1	0	1	0	1	1	1	1	0	0	0	0	0	0	0																								1	1	0	1
ODISHA	ENDLINE	INTERVENTION	OD07	1			1	1	0	1	0	1	1	1	1	0	0	0	0	0	0	0																								1	1	0	1
ODISHA	ENDLINE	INTERVENTION	OD07	1			1	1	0	1	0	1	1	1	1	0	0	0	0	0	0	0																								1	1	0	1
ODISHA	ENDLINE	INTERVENTION	OD07	1			1	1	0	1	0	1	1	1	1	0	0	0	0	0	0	0																								1	1	0	1
ODISHA	ENDLINE	INTERVENTION	OD07	1			1	1	0	1	0	1	1	1	1	0	0	0	0	0	0	0																								1	1	0	1
ODISHA	ENDLINE	INTERVENTION	OD07	1			1	1	0	1	0	1	1	1	1	0	0	0	0	0	0	0																								1	1	0	1
ODISHA	ENDLINE	INTERVENTION	OD07	1			1	1	0	1	0	1	1	1	1	0	0	0	0	0	0	0																								1	1	0	1
ODISHA	ENDLINE	INTERVENTION	OD07	1			1	1	0	1	0	1	1	1	1	0	0	0	0	0	0	0																								1	1	0	1
ODISHA	ENDLINE	INTERVENTION	OD07	1			1	1	0	1	0	1	1	1	1	0	0	0	0	0	0	0																								1	1	0	1
ODISHA	ENDLINE	CONTROL	OD18		1	1																	1	1	1	1	1	0				1	1	0	3	0	0	1	0	0	0	0	1	1	1
ODISHA	ENDLINE	CONTROL	OD18		1	1																	1	1	1	1	1	0				1	1	0	3	0	0	1	0	0	0	0	1	1	1
ODISHA	ENDLINE	CONTROL	OD18		1	1																	1	1	1	1	1	0				1	1	0	3	0	0	1	0	0	0	0	1	1	1
ODISHA	ENDLINE	CONTROL	OD18		1	1																	1	1	1	1	1	0				1	1	0	3	0	0	1	0	0	0	0	1	1	1
ODISHA	ENDLINE	CONTROL	OD18		1	1																	1	1	1	1	1	0				1	1	0	3	0	0	1	0	0	0	0	1	1	1
ODISHA	ENDLINE	CONTROL	OD18		1	1																	1	1	1	1	1	0				1	1	0	3	0	0	1	0	0	0	0	1	1	1
ODISHA	ENDLINE	CONTROL	OD18		1	1																	1	1	1	1	1	0				1	1	1	3	0	0	1	0	0	0	0	1	1	1
ODISHA	ENDLINE	CONTROL	OD18		1	1																	1	1	1	1	1	0				1	1	0	3	0	0	1	0	0	0	0	1	1	1
ODISHA	ENDLINE	CONTROL	OD18		1	1																	1	1	1	1	1	0				1	1	0	3	0	0	1	0	0	0	0	1	1	1
ODISHA	ENDLINE	CONTROL	OD18		1	1																	0	1	1	1	1	0				1	1	0	0	0	0	1	0	0	0	0	1	1	1
ODISHA	ENDLINE	CONTROL	OD18		1	1																	0	1	1	1	1	0				1	1	0	3	0	0	1	0	0	0	0	1	1	1
ODISHA	ENDLINE	CONTROL	OD18		1	1																	1	1	1	1	1	0				1	1	0	3	0	0	1	0	0	0	0	1	1	1
ODISHA	ENDLINE	CONTROL	OD18		1	1																	0	1	1	1	1	0				1	1	0	3	0	0	1	0	0	0	0	1	1	1
ODISHA	ENDLINE	CONTROL	OD18		1	1																	1	1	1	1	1	0				1	1	0	3	0	0	1	0	0	0	0	1	1	1
ODISHA	ENDLINE	CONTROL	OD18		1	1																	1	1	1	1	1	0				1	1	0	3	0	0	1	0	0	0	0	1	1	1
ODISHA	ENDLINE	CONTROL	OD18		1	1																	1	1	1	1	1	0				1	1	0	3	0	0	1	0	0	0	0	1	1	1
ODISHA	ENDLINE	CONTROL	OD18		1	1																	1	1	1	1	1	0				1	1	0	3	0	0	1	0	0	0	0	1	1	1
ODISHA	ENDLINE	CONTROL	OD18		1	1																	1	1	1	1	1	0				1	1	0	3	0	0	1	0	0	0	0	1	1	1
ODISHA	ENDLINE	CONTROL	OD18		1	1																	1	1	1	1	1	0				1	1	0	3	0	0	1	0	0	0	0	1	1	1
ODISHA	ENDLINE	CONTROL	OD18		1	1																	1	1	1	1	1	0				1	1	0	3	1	0	1	0	0	0	0	1	1	1
ODISHA	ENDLINE	CONTROL	OD08	1			1	0	0	1	1	1	1	1	1	0	0	0	0	0	0	1																								0	0	0	0
ODISHA	ENDLINE	CONTROL	OD08		1	1																	1	1	1	1	1	0				1	1	0	3	1	1	1	0	0	0	0	1	1	1				0
ODISHA	ENDLINE	CONTROL	OD08	1			1	0	0	1	0	1	1	1	1	0	0	0	0	0	0	1																								0	0	0	0
ODISHA	ENDLINE	CONTROL	OD08		1	1																	1	1	1	1	1	1	1	1		1	1	0	3	1	1	1	0	0	0	0	1	1	1				0
ODISHA	ENDLINE	CONTROL	OD08	1			1	0	0	1	0	1	1	1	0	0	0	0	0	0	0	1																								0	0	0	0
ODISHA	ENDLINE	CONTROL	OD08		1	1																	1	1	1	1	1	0				1	1	0	3	1	1	1	0	0	0	0	1	1	1				0
ODISHA	ENDLINE	CONTROL	OD08	1			1	0	0	1	0	1	1	1	0	0	0	0	0	0	0	1																								0	0	0	0
ODISHA	ENDLINE	CONTROL	OD08		1	1																	1	1	1	1	1	0				1	1	0	3	1	1	1	0	0	0	0	1	1	1				0
ODISHA	ENDLINE	CONTROL	OD08	1			1	1	0	0	0	1	1	1	0	0	0	0	1	0	0	1																								0	0	0	0
ODISHA	ENDLINE	CONTROL	OD08		1	1																	1	1	1	1	1	0				1	1	0	3	1	1	1	0	0	0	0	1	1	1				0
ODISHA	ENDLINE	CONTROL	OD08	1			1	0	0	1	0	1	1	1	0	0	0	0	1	0	0	1																								0	0	0	0
ODISHA	ENDLINE	CONTROL	OD08		1	1																	1	1	1	1	1	0				1	1	1	3	1	1	1	0	0	0	0	1	1	1				0
ODISHA	ENDLINE	CONTROL	OD08	1			1	0	0	1	0	1	1	1	0	0	0	0	0	0	0	1																								0	0	0	0
ODISHA	ENDLINE	CONTROL	OD08		1	1																	1	1	1	1	1	0				1	1	0	3	1	1	1	0	0	0	0	1	1	1				0
ODISHA	ENDLINE	CONTROL	OD08	1			1	0	0	1	0	1	1	1	0	0	0	0	0	0	0	1																								0	0	0	0
ODISHA	ENDLINE	CONTROL	OD08		1	1																	1	1	1	1	1	0				1	1	0	3	1	1	1	0	0	0	0	1	1	1				0
ODISHA	ENDLINE	CONTROL	OD08	1			1	1	1	1	1	1	1	1	0	0	0	0	1	0	0	1																								0	0	0	0
ODISHA	ENDLINE	CONTROL	OD08		1	1																	1	1	1	1	1	0				1	1	0	3	1	1	1	0	0	0	0	1	1	1				0
ODISHA	ENDLINE	CONTROL	OD08	1			1	1	1	1	1	1	1	1	0	0	0	0	1	0	0	1																								0	0	0	0
ODISHA	ENDLINE	CONTROL	OD08		1	1																	1	1	1	1	1	1			Indo diclofam	1	1	0	3	1	1	1	0	0	0	0	1	1	1				0
ODISHA	ENDLINE	CONTROL	OD08	1			1	0	0	1	0	1	1	1	0	0	0	0	1	0	0	1																								0	0	0	0
ODISHA	ENDLINE	CONTROL	OD08		1	1																	1	1	1	1	1	1			Indo diclofam	1	1	0	3	1	1	1	0	0	0	0	1	1	1				0
ODISHA	ENDLINE	CONTROL	OD08	1			1	0	0	1	1	1	1	1	0	0	0	0	1	0	0	1																								0	0	0	0
ODISHA	ENDLINE	CONTROL	OD08		1	1																	1	1	1	1	0	1			Indo diclofam	0	0	0	3	1	1	1	0	0	0	0	1	1	1				0
ODISHA	ENDLINE	CONTROL	OD08	1			1	0	0	1	1	1	1	1	0	0	0	0	0	0	0	1																								0	0	0	0
ODISHA	ENDLINE	CONTROL	OD08		1	1																	1	1	1	1	1	1			Indo diclofam	1	1	0	3	1	1	0	0	0	0	0	1	1	1				0
ODISHA	ENDLINE	CONTROL	OD08	1			1	0	0	1	1	1	1	1	0	0	0	1	1	0	0	1																								0	0	0	0
ODISHA	ENDLINE	CONTROL	OD08		1	1																	1	1	1	1	0	0				1	0	0	3	1	1	0	0	0	0	0	1	1	1				0
ODISHA	ENDLINE	CONTROL	OD02	1			1	0	0	1	1	1	1	1	0	0	0	1	1	0	0	1																								0	0	0	0
ODISHA	ENDLINE	CONTROL	OD02	1			1	0	0	1	1	1	1	1	0	0	0	0	0	0	0	1																								0	0	0	0
ODISHA	ENDLINE	CONTROL	OD02	1			1	0	0	1	1	1	1	1	0	0	0	0	0	0	0	1																								0	0	0	0
ODISHA	ENDLINE	CONTROL	OD02	1			1	0	0	1	1	1	1	1	0	0	0	0	0	0	0	0																								0	0	0	0
ODISHA	ENDLINE	CONTROL	OD02	1			1	0	0	1	1	1	1	1	0	0	0	0	0	0	0	1																								0	0	0	0
ODISHA	ENDLINE	CONTROL	OD02	1			1	0	0	1	1	1	1	1	0	0	0	0	0	0	0	1																								0	0	0	0
ODISHA	ENDLINE	CONTROL	OD02	1			1	0	0	1	1	1	1	1	0	0	0	0	0	0	0	1																								0	0	0	0
ODISHA	ENDLINE	CONTROL	OD02	1			1	0	0	1	1	1	1	1	0	0	0	0	0	0	0	1																								0	0	0	0
ODISHA	ENDLINE	CONTROL	OD02	1			1	0	0	1	1	1	1	1	0	0	0	1	1	1	1	1																								0	0	0	0
[truncated: 6 more columns]
